# Supplementary material for: Comparison of RNA localization during oogenesis within Acipenser ruthenus and Xenopus laevis
Source: Front Cell Dev Biol. 2022 Sep 20;10:982732. doi: 10.3389/fcell.2022.982732 (PMC9531136; doi:10.3389/fcell.2022.982732)
Supplement: Supplementary file 1 [file Table1.xlsx]

## Sheet: Table S1
Supplementary table 1: List of primers used to assess the distribution of the maternal transcripts within the oocytes of the models
Model	Gene		Sequence	Product size	Reference
Xenopus laevis	ifrd2.L	Forward	ATTTGCGGCTTGCTCTCTCT	187
		Reverse	CGGAACAACTCCTCCCCTTC
Xenopus laevis	nanos1.L	Forward	GCACCTTTTCTAATGTTGCTGC	115
		Reverse	TGCCGAGTGAGACATCAGTG
Xenopus laevis	wnt11b.L	Forward	CAGCACCAGACTGAGCCTATT	99
		Reverse	CCCAAAACTGGCCCCTGAA
Xenopus laevis	exd2.L	Forward	GCAGACCCGCAGTAGAACA	124
		Reverse	GAACCCAAGAAGGTGCAGGA
Xenopus laevis	otx1.L	Forward	CTCCCTGTGTCGTCAAGAGC	97
		Reverse	GGTATCCTTTGCTCCACCGT
Xenopus laevis	grip2.L	Forward	TTTGGCTTTGGTCTCTAGGC	121
		Reverse	TTTGTCTGTACCACCGGAGA
Acipenser ruthenus	exd2 (TRINITY_DN53171_c2_g1_i1_1)	Forward	GTGTTGGTGGAAAGACAGGAAGA	118
		Reverse	GCACCGGCAACCCCAAA
Acipenser ruthenus	slc44a3 (TRINITY_DN46825_c2_g1_i1_1)	Forward	AGGCTGCTCTTCGGCTATG	109
		Reverse	ACACCTCCTTCCGATCAGTC
Acipenser ruthenus	dnd1 (TRINITY_GG_79323_c2_g1_i2_1)	Forward	GGACTCAGAAAATGGGGATCTCCCTGG	108	Pocherniaieva et al. (2018)
		Reverse	AAACCTCACAGCCAGAGGAAGGGGG
Pocherniaieva, K., Sidova, M., Havelka, M., Saito, T., Psenicka, M., Sindelka, R., et al.(2018). Comparison of oocyte mRNA localization patterns in sterlet Acipenser ruthenus and African clawed frog Xenopus laevis. J. Exp. Zool. Part B Mol. Dev. Evol. 330, 181-187. https://doi.org/10.1002/jez.b.22802.

## Sheet: Table S2
Supplementary table 2: List of genes that show asymetrical distribution during oocyte maturation in Xenopus laevis
transcript id	human symbol	orthologous unit	mean transcript count in big oocyte	mean transcript count in medium oocyte	mean transcript count in small oocyte	mean transcript count in very small oocyte	DESeq analysis (DLTs) (adjusted p-value)							Big (relative sectional proportion)					Profile big	Medium (relative sectional proportion)					Profile medium	Small (relative sectional proportion)					Profile small	Vey small (relative sectional proportion)					Profile very small	transcript stage changes		transcript sectional and stage changes
							Altered profiles per section and stage	Altered magnitudes per section and stage	Total altered counts per stage	Alteration between the sections at "very small" stage	Alteration between the sections at "small" stage	Alteration between the sections at "medium" stage	Alteration between the sections at "big" stage	A	B	C	D	E		A	B	C	D	E		A	B	C	D	E		A	B	C	D	E		main profile	sub-profile	transcripts > 1.5x fold differences between a given section of stage	main profile	sub-profile
42Sp43.L		4921	1273.26	1379.05	1146.19	1161.92	1	0.926846	0.0996621	0.999986	0.734246	0.999984	0.999923	0.175025	0.23504	0.184945	0.193428	0.211561	undefined	0.212637	0.205138	0.198712	0.191175	0.192337	extreme animal	0.21158	0.180945	0.205821	0.215299	0.186355	undefined	0.221284	0.184794	0.202104	0.195688	0.19613	extreme animal
AK6.L	AK6	8417	1019.68	1002.45	1253.76	1301.37	1	0.496994	0.000273706	0.999986	0.820289	0.999984	0.999923	0.218869	0.205195	0.190132	0.218783	0.167022	extreme animal	0.208785	0.203963	0.173932	0.184877	0.228442	undefined	0.213462	0.230981	0.187792	0.180273	0.187492	animal	0.186645	0.209711	0.203467	0.205615	0.194562	undefined
AK6.S	AK6	8417	1959.43	1867.27	1772.23	1625.82	1	0.36076	0.0279742	0.999986	0.841096	0.999984	0.999923	0.200001	0.213	0.189266	0.211034	0.1867	animal	0.214584	0.18888	0.184717	0.194818	0.217001	undefined	0.214378	0.223776	0.188153	0.185333	0.188361	animal	0.197479	0.218297	0.19173	0.210592	0.181901	animal
MGC115708.L		76	3340.72	3356.46	3354.28	4000.3	1	0.777334	7.29797e-10	0.999986	0.99992	0.999984	0.999923	0.194583	0.188441	0.200293	0.210094	0.20659	undefined	0.200898	0.190621	0.19297	0.213169	0.202342	undefined	0.199592	0.194251	0.199037	0.201324	0.205796	undefined	0.204313	0.204751	0.199263	0.197612	0.19406	animal
MGC145260.L		2295	363.801	305.19	464.378	775.327	0.0019677	0.123008	3.87492e-13	0.999986	0.99917	0.0428619	0.093762	0.295397	0.225354	0.179711	0.166964	0.132575	extreme animal	0.305238	0.247148	0.162096	0.132321	0.153197	extreme animal	0.195629	0.200746	0.188063	0.204464	0.211097	undefined	0.202953	0.196034	0.186457	0.209739	0.204817	undefined	degraded	uniform degradation	2	late animal	predefined
MGC145260.S		2295	32.1109	19.5953	39.9332	246.076	1	0.995305	1.19708e-42	0.999986	0.99992	0.999984	0.999923	0.213895	0.152962	0.223043	0.135782	0.274318	undefined	0.225762	0.176494	0.189092	0.165047	0.243606	undefined	0.215458	0.199328	0.218475	0.192386	0.174353	undefined	0.162112	0.21317	0.201601	0.228338	0.194779	undefined	degraded	uniform degradation
MGC145518.S		236549	838.408	781.133	774.226	552.622	1	1.80541e-16	2.37844e-13	0.210042	0.000421069	0.999984	0.356561	0.172115	0.179632	0.1778	0.197361	0.273092	undefined	0.182691	0.18108	0.176168	0.196652	0.263408	undefined	0.198048	0.185565	0.182328	0.1884	0.245659	undefined	0.163577	0.191753	0.20571	0.173031	0.265928	undefined			1.5	polar	homogeneous very small
MGC146454.L		12444	488.005	484.717	450.198	395.132	1	0.490335	0.0296682	0.999986	0.99992	0.989334	0.999923	0.216715	0.202847	0.227305	0.184469	0.168664	undefined	0.218197	0.243076	0.225885	0.186366	0.126476	animal	0.198877	0.206355	0.19649	0.198148	0.200129	animal	0.208251	0.189375	0.186762	0.225719	0.189893	undefined
MGC146850.L		232782	11.551	12.1887	13.626	37.3758	1	0.320983	0.00257036	0.999986	0.974817	0.999984	0.999923	0.312001	0.0890206	0.264578	0.138356	0.196045	extreme animal	0.240215	0.182451	0.273388	0.211104	0.0928428	undefined	0.140536	0.172125	0.309684	0.184569	0.193086	central	0.264596	0.0758946	0.210254	0.0952731	0.353983	undefined
MGC147117.S		1893	199.117	177.297	230.661	138.469	1	0.389759	0.0011486	0.999986	0.929864	0.999984	0.999923	0.23127	0.218417	0.153505	0.166682	0.230126	undefined	0.30139	0.17227	0.177428	0.186365	0.162547	extreme animal	0.203636	0.211671	0.190584	0.223143	0.170966	undefined	0.215564	0.21442	0.226787	0.174136	0.169092	undefined
MGC147133.S		18274	1195.03	1158.51	1193.46	1040.01	1	0.338056	0.016168	0.999986	0.993595	0.999984	0.999923	0.209635	0.211137	0.194403	0.188983	0.195842	animal	0.201159	0.214841	0.203072	0.198031	0.182897	animal	0.212719	0.201553	0.195182	0.19473	0.195816	extreme animal	0.209395	0.20446	0.202036	0.196343	0.187767	extreme animal
MGC147172.L		237979	533.996	500.036	526.07	581.969	1	2.29582e-06	0.390575	0.999986	0.370443	0.999984	0.898916	0.236222	0.233188	0.213687	0.180323	0.136579	extreme animal	0.260957	0.217081	0.204339	0.185696	0.131927	extreme animal	0.217133	0.21537	0.200948	0.201507	0.165042	extreme animal	0.233642	0.220918	0.192978	0.186549	0.165912	extreme animal
MGC147242.L		241564	586.087	603.116	530.55	489.609	1	0.477249	0.0419245	0.999986	0.967407	0.999984	0.999923	0.218075	0.189839	0.203546	0.190388	0.198152	extreme animal	0.184805	0.161503	0.187605	0.204227	0.26186	undefined	0.214702	0.190945	0.206049	0.185687	0.202617	extreme animal	0.218985	0.207123	0.187302	0.178989	0.207601	extreme animal
MGC147402.S		240771	148.884	154.077	173.03	223.433	1	0.054507	0.00208201	0.999986	0.70923	0.999984	0.999923	0.231922	0.179152	0.161437	0.217165	0.210324	undefined	0.252095	0.174898	0.211807	0.220413	0.140786	extreme animal	0.212262	0.212826	0.155884	0.224905	0.194123	undefined	0.228668	0.177411	0.166618	0.226668	0.200636	undefined
MGC147631.L		19150	362.954	294.461	358.444	414.978	1	0.0362171	0.0226153	0.999986	0.110174	0.999984	0.999923	0.208	0.2124	0.213094	0.198678	0.167828	undefined	0.243128	0.170002	0.21208	0.193341	0.181449	extreme animal	0.250776	0.185809	0.191319	0.18938	0.182715	extreme animal	0.201683	0.217717	0.216142	0.169804	0.194654	animal
MGC64368.L	OGFR	16531	671.525	677.215	648.01	647.294	1	0.0411272	0.941204	0.999986	0.736183	0.999984	0.999923	0.208694	0.219977	0.187642	0.20059	0.183097	animal	0.234393	0.202731	0.194142	0.201022	0.167712	extreme animal	0.218042	0.213658	0.200659	0.192842	0.1748	extreme animal	0.222364	0.19633	0.213245	0.202495	0.165566	extreme animal
MGC69416.L		23163	24.8875	26.1173	20.2916	53.6327	1	0.317439	0.01831	0.999986	0.897768	0.999984	0.999923	0.170435	0.275756	0.119847	0.218615	0.215347	undefined	0.17232	0.165301	0.0923245	0.164746	0.405309	vegetal	0.225357	0.14372	0.159945	0.290445	0.180533	undefined	0.194641	0.222043	0.129929	0.157664	0.295724	undefined
MGC75714.S	RAB35	1922	802.737	778.009	747.995	670.716	0.00134172	3.55324e-33	0.386249	0.000130087	2.06468e-18	2.32474e-18	7.33163e-19	0.122546	0.105319	0.11335	0.313043	0.345742	vegetal	0.117225	0.108847	0.104433	0.291397	0.378097	vegetal	0.120006	0.150459	0.139583	0.199624	0.390329	vegetal	0.176653	0.153009	0.177601	0.208551	0.284185	undefined			2	early vegetal	same profile
MGC75752.L	FTL	4090	3240.64	2861.74	3678.93	3333.08	1	1.10292e-05	0.0139	0.999986	0.00679236	0.937281	0.0282529	0.260622	0.191744	0.182986	0.165455	0.199194	extreme animal	0.247489	0.186447	0.19159	0.182797	0.191677	extreme animal	0.245898	0.199958	0.185703	0.175929	0.192511	extreme animal	0.215527	0.191617	0.199001	0.189029	0.204826	extreme animal
MGC76064.S		6386	1964.16	1865.79	1821.14	1682.62	1	0.0339239	0.226209	0.999986	0.644139	0.999984	0.999923	0.199289	0.22668	0.204467	0.194503	0.175061	animal	0.234545	0.204305	0.181627	0.178267	0.201256	extreme animal	0.20177	0.232893	0.181549	0.198926	0.184862	animal	0.215119	0.211795	0.193857	0.19729	0.181938	extreme animal
MGC76328.L	BTG3	15451	32.7004	18.0608	22.366	11.7103	1	0.476267	0.0466816	0.999986	0.99992	0.999984	0.999923	0.269401	0.272172	0.0446746	0.129634	0.284117	undefined	0.310062	0.225323	0.0978901	0.255913	0.110812	undefined	0.227909	0.187381	0.222223	0.18972	0.172767	extreme animal	0.381149	0.10232	0.16321	0.146413	0.206908	extreme animal
MGC79752.L		14371	86.8106	87.9721	114.665	132.287	1	0.618429	0.00724661	0.999986	0.99992	0.999984	0.999923	0.21162	0.203777	0.184313	0.175638	0.224651	undefined	0.234525	0.163919	0.194086	0.193997	0.213474	undefined	0.225153	0.191518	0.198524	0.177784	0.207021	extreme animal	0.229392	0.20527	0.188153	0.190791	0.186394	extreme animal
MGC85180.L		230777	1171.04	1174.52	1139.42	1166.37	1	0.0631236	0.928089	0.999986	0.896275	0.999984	0.999923	0.203566	0.174122	0.200101	0.211624	0.210587	undefined	0.175964	0.199651	0.210403	0.210956	0.203024	undefined	0.19535	0.186599	0.198544	0.21204	0.207468	undefined	0.190268	0.190971	0.192093	0.207471	0.219197	undefined
MGC86483.L		6460	87.2593	55.6299	95.165	183.623	1	0.0492712	7.55452e-14	0.999986	0.590514	0.999984	0.999923	0.215425	0.20066	0.17788	0.217793	0.188241	undefined	0.209462	0.221347	0.135298	0.183398	0.250496	undefined	0.250235	0.189801	0.143046	0.173008	0.243911	undefined	0.251112	0.16673	0.180824	0.161886	0.239448	extreme animal
MGC86492.S		233351	1958.47	2036.71	1872.14	1935.11	0.000521708	0.00656139	0.582922	0.999986	0.992576	4.55725e-06	0.0405496	0.265215	0.224819	0.174302	0.170616	0.165048	extreme animal	0.296882	0.218793	0.15919	0.167657	0.157477	extreme animal	0.195884	0.205208	0.196829	0.210116	0.191963	undefined	0.207652	0.200373	0.203505	0.211899	0.176572	undefined			1.5	late animal	homogeneous very small, small
MGC89174.L	FMO2	14979	204.173	208.492	182.687	51.6166	1	0.214678	6.84143e-26	0.999986	0.9856	0.999984	0.999923	0.234989	0.182537	0.24736	0.158587	0.176527	undefined	0.195341	0.209138	0.236954	0.153763	0.204803	undefined	0.22637	0.206617	0.185708	0.17711	0.204196	extreme animal	0.225296	0.225096	0.191787	0.186913	0.170908	extreme animal	de novo	uniform increase
MGC89906.L	DLEU7	229099	42.4755	51.4977	45.635	20.2319	1	0.842791	0.00202653	0.999986	0.989735	0.999984	0.999923	0.224578	0.274428	0.169743	0.177295	0.153955	animal	0.213129	0.200927	0.282204	0.174992	0.128748	undefined	0.202312	0.24165	0.191892	0.205512	0.158635	animal	0.181257	0.202468	0.253148	0.156026	0.207102	undefined
MGC89906.S	DLEU7	4092	42.2606	35.4136	35.8623	19.0667	1	0.986748	0.0330928	0.999986	0.979661	0.999984	0.999923	0.218025	0.218138	0.221095	0.17801	0.164732	undefined	0.290823	0.166921	0.199614	0.218752	0.123889	extreme animal	0.165932	0.220601	0.161278	0.223244	0.228946	undefined	0.170902	0.196671	0.222598	0.259519	0.15031	undefined
MGC97820.L		21310	1762.76	1704.44	2268.8	1875.25	1	1.67023e-11	1.71426e-05	0.000945711	7.20905e-08	0.487868	0.657918	0.245289	0.205726	0.177877	0.175621	0.195487	extreme animal	0.245763	0.186318	0.189539	0.170864	0.207516	extreme animal	0.256365	0.201124	0.172273	0.167802	0.202435	extreme animal	0.227827	0.181257	0.182206	0.179598	0.229113	undefined			1.5	late animal	predefined
Xelaev18000045m		222662	48213.7	30912.8	37339	20147.2	1	0.892589	0.379886	0.00207246	0.97703	0.131821	0.999923	0.354533	0.207939	0.223983	0.15779	0.0557554	extreme animal	0.169764	0.279061	0.345637	0.099992	0.105546	undefined	0.252028	0.1636	0.185413	0.130934	0.268025	undefined	0.122079	0.120627	0.149084	0.228766	0.379443	vegetal
Xelaev18000085m		222687	160.912	153.838	164.564	232.012	0.694781	1.01076e-05	0.00235803	0.999986	0.12501	0.256445	0.0391048	0.307354	0.259988	0.214718	0.0848238	0.133115	extreme animal	0.357674	0.17675	0.178913	0.163296	0.123366	extreme animal	0.281767	0.203335	0.16872	0.180436	0.165742	extreme animal	0.238266	0.201851	0.174305	0.193867	0.191711	undefined			1.5	late animal	homogeneous very small, small
Xelaev18000107m		222696	351.882	315.767	437.508	537.179	1	0.00628065	0.00224832	0.417581	0.136877	0.999984	0.0713054	0.267437	0.26082	0.149143	0.120397	0.202203	extreme animal	0.254868	0.143336	0.188814	0.180253	0.23273	undefined	0.268122	0.176159	0.178586	0.169636	0.207497	extreme animal	0.236407	0.173046	0.220557	0.16273	0.20726	extreme animal	degraded	uniform degradation	1.5	late animal	predefined
Xelaev18000110m	PNRC2	6724	3729.84	3877.62	4093.35	3962.06	3.0152e-15	1.01416e-12	0.185483	0.999986	1.51551e-08	3.8503e-07	6.58209e-14	0.163317	0.1498	0.16693	0.212324	0.307629	vegetal	0.153911	0.164812	0.170932	0.229683	0.280662	vegetal	0.191601	0.183199	0.190301	0.199517	0.235383	undefined	0.202686	0.197541	0.195124	0.198828	0.205821	undefined			1.5	late vegetal	predefined
Xelaev18000225m		222774	48.7178	36.269	29.8587	16.3616	1	0.789293	0.00461117	0.999986	0.936559	0.999984	0.999923	0.147676	0.190904	0.310172	0.121108	0.230139	central	0.185565	0.153791	0.170351	0.250027	0.240266	undefined	0.129817	0.181626	0.268681	0.188882	0.230995	undefined	0.223126	0.246002	0.153638	0.252557	0.124677	undefined
Xelaev18000236m		222781	38.1954	29.0993	50.7463	36.7258	1	8.09158e-69	0.347927	9.78117e-09	1.76042e-38	5.19609e-08	4.42096e-09	0.00990659	0.0192249	0.0419376	0.0825284	0.846402	extreme vegetal	0	0.00788614	0.0617444	0.0837454	0.846624	extreme vegetal	0.0145061	0.0060341	0.0270415	0.125164	0.827255	extreme vegetal	0.0421599	0.0481669	0.0485729	0.155782	0.705319	extreme vegetal			1.5	early vegetal	same profile
Xelaev18000237m		222782	5.60724	12.0993	9.18691	25.0508		0.554546	0.00353374	0.999986	0.85956	0.999984		0.410849	0.0565416	0.134117	0.131816	0.266676	extreme animal	0.149048	0.189679	0.355195	0.306079	0	undefined	0.270471	0.0701721	0.255736	0.153804	0.249816	undefined	0.158928	0.126451	0.132011	0.255636	0.326975	vegetal
Xelaev1800029.1		222825	609.117	604.814	571.785	386.683	1	0.581244	8.78959e-05	0.999986	0.99992	0.999984	0.999923	0.210061	0.203591	0.182065	0.207261	0.197022	undefined	0.260556	0.187027	0.178889	0.196423	0.177105	extreme animal	0.207351	0.206079	0.198217	0.204937	0.183415	extreme animal	0.219645	0.175607	0.21715	0.224175	0.163424	undefined	de novo	uniform increase
Xelaev18000299m		222829	16.7191	18.1792	21.1165	26.8759	1	0.0993869	0.903184	0.999986	0.909411	0.878428	0.999923	0.274066	0.0526532	0.0574294	0.118856	0.496996	vegetal	0.252476	0.0740157	0.0214371	0.191984	0.460087	vegetal	0.309354	0.129616	0.163291	0.175106	0.222633	undefined	0.209339	0.207982	0.128961	0.132841	0.320877	undefined
Xelaev18000317m		222844	1439.34	1405.23	1250.68	1239.36	1	0.615906	0.0227062	0.999986	0.988452	0.999984	0.999923	0.208035	0.207006	0.219903	0.196185	0.168871	undefined	0.205403	0.208733	0.216197	0.190983	0.178685	undefined	0.18924	0.202415	0.212829	0.204086	0.19143	undefined	0.20311	0.191464	0.200642	0.201475	0.20331	undefined
Xelaev18000329m		222853	5.2802	3.62956	8.49045	41.7018	1	0.0332678	0.00256458	0.874914	0.655007			0.488121	0.0618985	0	0.158039	0.291941	undefined	0.478536	0.105361	0	0.071965	0.344138	undefined	0.471903	0.123076	0.114736	0.105509	0.184775	extreme animal	0.268447	0.189775	0.0995558	0.0932861	0.348936	undefined
Xelaev18000330m			3.29894	3.86638	4.97102	29.0958		0.221747	0.0439542	0.999986				0.368846	0	0.184323	0.112796	0.334034	undefined	0.803073	0.0474877	0	0.0928004	0.0566387	undefined	0.260402	0.26948	0.0471032	0.0997068	0.323309	undefined	0.202205	0.168883	0.0941655	0.151972	0.382774	vegetal
Xelaev18000336m	ELOC	3457	94.7927	79.3549	94.0997	94.0484	1	0.0284649	0.812758	0.999986	0.936559	0.999984	0.999923	0.297807	0.18568	0.174448	0.16535	0.176714	extreme animal	0.212432	0.221458	0.21478	0.148327	0.203003	animal	0.248745	0.189863	0.195696	0.172018	0.193677	extreme animal	0.255861	0.229333	0.135503	0.183977	0.195326	undefined
Xelaev18000340m		222861	37.8949	72.5887	4.20368	1.97695	1	0.9968	2.45112e-08			0.999984	0.878927	0.0831971	0.134545	0.159571	0.402272	0.220415	vegetal	0.186101	0.194815	0.231809	0.196242	0.191033	undefined	0.170236	0.27734	0.230149	0.162961	0.159313	animal	0.592539	0.110507	0.169348	0.127606	0	extreme animal
Xelaev18000343m		222864	177.34	55.004	144.37	42.9132	1	0.943911	0.0250139	0.999986	0.99992	0.999984	0.999923	0.174498	0.249671	0.20764	0.187726	0.180465	animal	0.293729	0.131891	0.188298	0.176139	0.209944	extreme animal	0.197703	0.209518	0.209665	0.188119	0.194997	undefined	0.266315	0.183394	0.158501	0.213785	0.178005	undefined	de novo	uniform increase
Xelaev18000373m	NUP214	8551	2159.44	2105.46	2013.15	1930.47	0.151134	0.5962	0.520311	0.999986	0.757704	0.0430602	0.51741	0.245847	0.208576	0.196244	0.175832	0.173502	extreme animal	0.268896	0.216246	0.190938	0.170197	0.153723	extreme animal	0.178759	0.204563	0.215049	0.204835	0.196795	undefined	0.2042	0.195554	0.197181	0.1981	0.204965	undefined
Xelaev18000403m		222906	117.353	107.804	123.288	195.005	1	0.709438	0.0016551	0.999986	0.99992	0.999984	0.936926	0.212862	0.189421	0.0997136	0.213917	0.284087	undefined	0.302973	0.167836	0.124583	0.200322	0.204286	undefined	0.192912	0.204979	0.213135	0.202002	0.186972	undefined	0.241632	0.211235	0.182806	0.211036	0.153292	extreme animal
Xelaev18000406m	TAOK1	20712	798.661	820.195	786.734	1082.76	0.000608441	0.00910442	1.1472e-09	0.999986	0.11792	0.0192328	0.107643	0.271928	0.203262	0.151406	0.156551	0.216852	undefined	0.258517	0.219308	0.133325	0.160465	0.228385	undefined	0.180035	0.193534	0.184055	0.200401	0.241976	undefined	0.175396	0.212356	0.206937	0.185101	0.22021	undefined			1.5	late animal	homogeneous very small, small
Xelaev18000419m		222919	185.678	174.231	213.434	256.942	1	0.589837	0.051377	0.999986	0.99992	0.999984	0.999923	0.179709	0.20147	0.169385	0.213884	0.235552	undefined	0.283308	0.175558	0.17242	0.221745	0.146969	extreme animal	0.224494	0.17707	0.184184	0.216512	0.19774	undefined	0.262683	0.211077	0.198611	0.187979	0.13965	extreme animal
Xelaev18000429m	CCT5	10313	1473.48	1484.94	1586.66	1579.32	1	1.19699e-07	0.388991	0.999986	0.029898	0.999984	0.10864	0.229502	0.219622	0.221348	0.159018	0.17051	extreme animal	0.223169	0.204283	0.201518	0.172091	0.198939	extreme animal	0.233785	0.21518	0.192983	0.179933	0.17812	extreme animal	0.220204	0.203293	0.197721	0.18572	0.19306	extreme animal
Xelaev18000473m		222965	183.725	184.119	137.634	142.677	1	0.0162839	0.0384247	0.999986	0.411393	0.999984	0.999923	0.142928	0.205125	0.242244	0.231801	0.177902	undefined	0.139826	0.178215	0.264701	0.190468	0.226791	undefined	0.142441	0.201808	0.196618	0.254867	0.204266	undefined	0.167755	0.192976	0.192936	0.238104	0.208229	undefined
Xelaev18000487m		222977	142.071	131.945	136.755	76.5727	1	0.384129	0.000366381	0.999986	0.998067	0.999984	0.999923	0.27151	0.151378	0.177334	0.187458	0.212321	undefined	0.223564	0.165343	0.218962	0.185518	0.206613	undefined	0.228039	0.193236	0.175727	0.184922	0.218077	undefined	0.260518	0.160734	0.176157	0.225034	0.177556	undefined
Xelaev18000500m	ASF1A	15546	28.3918	23.0484	29.1738	51.5438	1	0.905551	0.0825556	0.999986	0.99992	0.999984	0.999923	0.201018	0.293898	0.217606	0.194652	0.0928269	animal	0.234757	0.180703	0.145456	0.14723	0.291853	undefined	0.232351	0.176655	0.198919	0.181734	0.210341	extreme animal	0.222245	0.160821	0.203433	0.299755	0.113746	undefined
Xelaev18000520m			28.504	29.4521	28.4146	29.0671	1	0.00604538	0.999222	0.999986	0.69393	0.999984	0.999923	0.089447	0.257818	0.0907619	0.185046	0.376927	vegetal	0.0748976	0.103662	0.128214	0.278712	0.414515	vegetal	0.172314	0.125766	0.224909	0.209055	0.267955	undefined	0.199836	0.159255	0.16347	0.213432	0.264006	undefined
Xelaev18000723m		223124	961.103	902.829	858.329	861.355	2.04231e-19	1.59518e-05	0.371308	0.999986	0.876498	2.18158e-19	7.5198e-16	0.392985	0.229722	0.155783	0.115244	0.106267	extreme animal	0.369373	0.259767	0.17612	0.110454	0.0842865	extreme animal	0.209273	0.202711	0.216053	0.187284	0.18468	undefined	0.202159	0.201552	0.202563	0.187048	0.206677	undefined			2	late animal	homogeneous very small, small
Xelaev18000726m	*HIST1H4A	4666	7672.48	7935.39	12327.1	10586.5	1	0.978704	4.00824e-13	0.999986	0.99992	0.999984	0.421523	0.185214	0.2404	0.184177	0.180019	0.210191	animal	0.209231	0.180485	0.211336	0.19593	0.203017	undefined	0.214646	0.200345	0.208529	0.187815	0.188665	extreme animal	0.182354	0.211919	0.208431	0.215459	0.181836	undefined	degraded	uniform degradation
Xelaev18000810m	TRMT1	8171	849.698	837.877	816.48	658.056	1	0.972127	0.000318071	0.999986	0.99992	0.999984	0.999923	0.193635	0.194063	0.21667	0.197834	0.197797	undefined	0.184115	0.202618	0.210798	0.205666	0.196803	undefined	0.193658	0.197693	0.196058	0.206839	0.205752	undefined	0.208954	0.190249	0.203733	0.204891	0.192172	extreme animal
Xelaev18000857m		2130	19.8126	19.5953	25.2201	8.60727	1	0.681425	0.00812541	0.999986	0.99992	0.999984	0.999923	0.251069	0.288331	0.137888	0.176834	0.145878	animal	0.123288	0.286321	0.192323	0.207058	0.191011	animal	0.261367	0.206663	0.16738	0.177721	0.18687	undefined	0.257657	0.236475	0.0924362	0.32068	0.0927523	undefined
Xelaev18000918m	TMEM88	18905	21.9156	19.7427	25.1711	9.59867	1	0.715193	0.0432372	0.999986	0.99992	0.999984	0.999923	0.195085	0.264284	0.0759535	0.264371	0.200307	undefined	0.325928	0.192642	0.0983072	0.26973	0.113393	undefined	0.184146	0.22533	0.155886	0.218898	0.21574	undefined	0.153978	0.103072	0.263964	0.186652	0.292334	undefined
Xelaev18001017m	SPAG7	19728	349.813	338.847	313.942	119.812	1	0.653941	1.59671e-22	0.825232	0.99992	0.999984	0.999923	0.234019	0.208258	0.200235	0.165045	0.192443	extreme animal	0.20944	0.202114	0.208928	0.19234	0.187178	extreme animal	0.206959	0.198766	0.206158	0.186019	0.202098	extreme animal	0.236683	0.154975	0.128698	0.207228	0.272416	undefined	de novo	uniform increase
Xelaev18001155m	NGRN	8906	290.255	281.859	318.148	377.008	1	0.0445543	0.01314	0.999986	0.505761	0.999984	0.999923	0.2186	0.183745	0.199263	0.198225	0.200166	extreme animal	0.227497	0.207672	0.184833	0.203139	0.176859	extreme animal	0.22151	0.220695	0.175433	0.20195	0.180412	undefined	0.213209	0.215499	0.202672	0.193643	0.174975	animal
Xelaev18001173m		223358	20.5884	32.3156	25.9236	9.93589	1	0.855522	0.0332589	0.999986	0.99992	0.999984	0.999923	0.319296	0.171352	0.122838	0.297985	0.0885292	extreme animal	0.218934	0.283526	0.209119	0.224245	0.0641752	animal	0.234091	0.189632	0.195192	0.176392	0.204693	extreme animal	0.122331	0.21052	0.201744	0.277682	0.187723	undefined
Xelaev18001176m		223361	79.2411	79.5917	72.9876	12.1083	1	0.832591	4.86102e-19	0.999986	0.99992	0.999984	0.999923	0.180753	0.234447	0.243901	0.176472	0.164428	undefined	0.215019	0.230749	0.140355	0.215005	0.198872	undefined	0.191775	0.217387	0.188026	0.211166	0.191646	undefined	0.25201	0.209328	0.203644	0.168812	0.166206	extreme animal
Xelaev18001208m		223373	54.9886	64.0972	92.3368	108.181	1	0.882077	0.0231048	0.999986	0.99992	0.999984	0.999923	0.231314	0.145153	0.229087	0.188639	0.205807	undefined	0.17051	0.228672	0.272126	0.227231	0.101461	undefined	0.196696	0.185373	0.202472	0.210349	0.205109	undefined	0.210229	0.210754	0.215497	0.191595	0.171925	undefined
Xelaev18001228m		223380	23.9995	10.8307	15.2888	1.34652		0.527128	2.63451e-05		0.99992	0.999984	0.999923	0.182584	0.12985	0.13963	0.225813	0.322124	vegetal	0.123971	0.27325	0.150743	0.290357	0.161679	undefined	0.244824	0.166876	0.154587	0.176806	0.256906	undefined	0	0.123437	0	0.285073	0.59149	extreme vegetal
Xelaev18001246m			7.70069	18.2662	32.0746	39.7025	1	0.948224	0.00141416	0.999986	0.913041	0.999984		0.212298	0.190344	0.242873	0.0391426	0.315342	undefined	0.180558	0.233135	0.160127	0.187272	0.238908	undefined	0.192198	0.281539	0.140674	0.215086	0.170503	animal	0.16073	0.151397	0.310973	0.211288	0.165611	central
Xelaev18001247m		223388	20.5599	23.0484	47.1367	93.5423	1	0.758861	8.55382e-09	0.999986	0.999788	0.999984	0.999923	0.123239	0.207191	0.250551	0.212521	0.206498	undefined	0.168796	0.17088	0.263897	0.185498	0.210928	undefined	0.155439	0.251812	0.181297	0.203735	0.207716	undefined	0.17899	0.235864	0.17128	0.191831	0.222035	undefined
Xelaev18001257m		223392	43.3635	47.2181	37.2471	49.0608	1	0.0792363	0.615547	0.999986	0.719228	0.999984	0.999923	0.144246	0.111273	0.247278	0.217569	0.279635	undefined	0.0977609	0.160401	0.213286	0.179874	0.348677	vegetal	0.155044	0.178208	0.215264	0.167722	0.283761	undefined	0.271211	0.187583	0.194088	0.166358	0.18076	extreme animal
Xelaev18001258m		223393	435.933	379.424	431.302	462.224	0.0368125	0.0570799	0.345715	0.999986	0.813073	0.131038	0.00880827	0.300564	0.217511	0.22036	0.136139	0.125427	extreme animal	0.281101	0.227474	0.203454	0.160731	0.12724	extreme animal	0.222968	0.200233	0.208146	0.198876	0.169778	extreme animal	0.190174	0.167919	0.198767	0.191763	0.251377	undefined			1.5	late animal	homogeneous very small, small
Xelaev18001263m		223397	26.1766	25.2329	18.9119	7.21792	1	0.0866548	0.0279446	0.999986	0.72816	0.999984	0.999923	0.190472	0.102099	0.369593	0.270287	0.0675484	undefined	0.200885	0.194519	0.373455	0.116271	0.11487	central	0.286672	0.175455	0.256488	0.109297	0.172089	extreme animal	0.224432	0.171897	0.355849	0.0286691	0.219153	central
Xelaev18001299m	ADPRH	4567	137.304	125.128	148.537	229.308	1	0.855397	2.48928e-07	0.999986	0.993595	0.999984	0.999923	0.166949	0.21693	0.220993	0.243554	0.151574	undefined	0.187925	0.214371	0.226228	0.152996	0.21848	undefined	0.203198	0.199992	0.211551	0.209507	0.175752	undefined	0.19511	0.171738	0.202031	0.206796	0.224326	undefined
Xelaev18001302m		223426	165.669	158.915	145.599	518.421	1	0.0967978	7.60997e-28	0.999986	0.355717	0.999984	0.999923	0.272172	0.214317	0.170327	0.14576	0.197424	extreme animal	0.276637	0.173858	0.19183	0.127862	0.229814	extreme animal	0.234638	0.203855	0.169455	0.1715	0.220553	undefined	0.197568	0.208164	0.192472	0.196739	0.205058	undefined	degraded	uniform degradation	1.5	degraded vs	degraded very small
Xelaev18001313m		223437	62.8395	66.4001	53.7874	117.653	1	0.534183	2.135e-06	0.999986	0.997752	0.999984	0.999923	0.245462	0.155384	0.221426	0.18656	0.191168	extreme animal	0.271153	0.208376	0.149795	0.175415	0.195261	undefined	0.223654	0.222626	0.165259	0.183641	0.20482	undefined	0.214454	0.166075	0.184719	0.190752	0.244	undefined
Xelaev18001321m	PITPNB	223443	614.517	591.901	583.093	473.345	1	0.377672	0.0039349	0.999986	0.361822	0.999984	0.999923	0.190683	0.231439	0.196818	0.179713	0.201347	animal	0.201647	0.163581	0.225208	0.193538	0.216028	undefined	0.216042	0.213359	0.209506	0.181784	0.179309	extreme animal	0.215476	0.220358	0.191279	0.18752	0.185367	animal
Xelaev18001324m	*SULT1C2	20817	2.85971	0.413219	1.30669	308.881	1	0.989652	3.22772e-197	0.999986				0.291653	0	0.394773	0	0.313575	undefined	1	0	0	0	0	undefined	0.592185	0	0.200551	0	0.207264	extreme animal	0.20137	0.213382	0.178354	0.208801	0.198093	undefined	degraded	uniform degradation
Xelaev18001328m		8519	1139.98	1156.93	1112.67	912.803	1	0.236647	2.36492e-05	0.999986	0.903123	0.999984	0.999923	0.211818	0.203413	0.21873	0.184068	0.181971	undefined	0.228478	0.20894	0.204897	0.18883	0.168855	extreme animal	0.194971	0.198623	0.216727	0.194157	0.195521	undefined	0.20509	0.205009	0.200811	0.18564	0.20345	extreme animal
Xelaev18001355m	ZNF805	223453	193.696	232.108	178.117	127.67	1	0.988259	0.000266701	0.999986	0.997752	0.999984	0.999923	0.240422	0.189371	0.201335	0.193713	0.175159	extreme animal	0.203913	0.191189	0.182986	0.216227	0.205685	undefined	0.194592	0.209538	0.204758	0.176192	0.214921	undefined	0.200401	0.182859	0.243609	0.182506	0.190624	undefined
Xelaev18001359m	*HIST3H2A	22444	861.042	836.785	850.491	364.987	1	0.658991	1.74217e-51	0.999986	0.99992	0.999984	0.999923	0.185066	0.197157	0.190673	0.202435	0.22467	undefined	0.186139	0.177862	0.227112	0.183815	0.225072	undefined	0.194727	0.195103	0.210817	0.191282	0.208071	undefined	0.204402	0.199326	0.237868	0.192329	0.166074	undefined	de novo	uniform increase
Xelaev18001362m		223457	1446.83	1549.62	1314.23	822.07	1	0.42965	1.43929e-44	0.999986	0.939885	0.999984	0.999923	0.185662	0.201221	0.186245	0.209622	0.21725	undefined	0.217997	0.190297	0.165891	0.216941	0.208874	undefined	0.187174	0.215648	0.187352	0.208128	0.201698	undefined	0.193853	0.204841	0.208511	0.202384	0.19041	undefined	de novo	uniform increase
Xelaev18001365m		223459	1171.7	1153.38	1109.28	519.458	1	0.972585	1.03813e-47	0.999986	0.99992	0.999984	0.999923	0.201655	0.199829	0.161375	0.226018	0.211124	undefined	0.224645	0.197293	0.177629	0.213724	0.18671	undefined	0.192421	0.206485	0.190948	0.200829	0.209317	undefined	0.205107	0.199582	0.231016	0.197291	0.167005	undefined	de novo	uniform increase
Xelaev18001366m		223460	79.783	90.983	73.6585	17.951	1	0.789293	3.61764e-16	0.999986	0.993708	0.999984	0.999923	0.226347	0.168908	0.182446	0.20844	0.213858	undefined	0.192101	0.196195	0.194142	0.172603	0.24496	undefined	0.179618	0.185771	0.206859	0.210874	0.216877	undefined	0.166279	0.183199	0.275498	0.124844	0.25018	undefined
Xelaev18001369m	*HIST1H2BD	22216	1480.73	1357.65	1320.62	1144.57	1	0.880424	0.00607511	0.999986	0.99992	0.999984	0.906621	0.182738	0.216899	0.155767	0.222532	0.222063	undefined	0.216248	0.175419	0.175821	0.237	0.195512	undefined	0.195453	0.207912	0.208347	0.20153	0.186758	undefined	0.218906	0.195391	0.203493	0.204263	0.177947	extreme animal
Xelaev18001371m		223462	562.236	579.091	546.099	306.465	0.830676	0.824549	2.76544e-21	0.999986	0.957517	0.70583	0.999923	0.219446	0.182286	0.190463	0.204723	0.20308	undefined	0.254857	0.229765	0.176733	0.199891	0.138754	extreme animal	0.188512	0.216135	0.198511	0.202359	0.194483	animal	0.194341	0.195181	0.221289	0.172854	0.216336	undefined
Xelaev18001372m		223463	100.381	98.5973	87.738	130.428	1	0.80494	0.0626125	0.999986	0.997752	0.999984	0.999923	0.182427	0.263599	0.140272	0.256779	0.156923	undefined	0.161292	0.194478	0.226152	0.236548	0.18153	undefined	0.161549	0.241116	0.197161	0.218193	0.181981	undefined	0.241302	0.162703	0.193466	0.202313	0.200215	undefined
Xelaev18001377m		223468	36.2142	20.3033	29.7165	5.46137	1	0.985348	1.23326e-07		0.99992	0.999984	0.999923	0.216808	0.198491	0.0665004	0.288597	0.229604	vegetal	0.144804	0.191148	0.402807	0.18662	0.0746219	central	0.188916	0.220892	0.194179	0.162221	0.233791	undefined	0.115794	0.0343741	0.188735	0.313242	0.347855	vegetal
Xelaev18001379m	ZNF585A	223470	280.096	250.401	254.266	180.487	1	0.390066	0.00206868	0.999986	0.977074	0.999984	0.999923	0.212687	0.194226	0.192483	0.185211	0.215392	undefined	0.190596	0.165319	0.21066	0.19357	0.239855	undefined	0.2028	0.175972	0.19505	0.21321	0.212968	undefined	0.205215	0.171355	0.197032	0.206247	0.22015	undefined
Xelaev18001383m		223474	132.21	147.908	147.226	200.894	1	0.986865	0.0483017	0.999986	0.99992	0.999984	0.999923	0.123075	0.185746	0.233388	0.208094	0.249698	undefined	0.244309	0.185722	0.151582	0.198856	0.219532	undefined	0.212969	0.202268	0.191493	0.206498	0.186772	extreme animal	0.177231	0.195099	0.216311	0.211518	0.199841	undefined
Xelaev18001384m		223475	46.5407	35.3846	32.7047	56.9948	1	0.9968	0.0279446	0.999986	0.994105	0.999984	0.999923	0.16195	0.336267	0.172202	0.158131	0.17145	animal	0.178304	0.129273	0.291266	0.188364	0.212793	undefined	0.249147	0.214693	0.187992	0.196208	0.15196	extreme animal	0.197874	0.168564	0.180225	0.229228	0.224108	undefined
Xelaev18001385m		223476	258.293	282.654	288.945	378.66	1	0.447344	0.00281995	0.999986	0.850313	0.999984	0.999923	0.200106	0.176758	0.18701	0.213585	0.22254	undefined	0.220397	0.183038	0.14846	0.241065	0.20704	undefined	0.188789	0.230455	0.194207	0.202185	0.184363	animal	0.155429	0.223985	0.195485	0.216813	0.208289	undefined
Xelaev18001387m		223478	87.1661	118.483	151.587	162.217	1	0.83923	0.00206656	0.999986	0.99992	0.999984	0.999923	0.22114	0.190819	0.191934	0.226867	0.16924	undefined	0.270007	0.231092	0.175514	0.211747	0.11164	extreme animal	0.191004	0.209003	0.205507	0.206546	0.18794	animal	0.210306	0.196873	0.16937	0.180051	0.2434	undefined
Xelaev18001389m		223480	72.2876	92.486	77.0992	154.695	1	0.890325	2.95525e-08	0.999986	0.869292	0.999984	0.999923	0.252808	0.236539	0.126413	0.224457	0.159783	undefined	0.250345	0.168359	0.167909	0.220368	0.193019	undefined	0.221621	0.174645	0.162952	0.22236	0.218423	undefined	0.183495	0.173868	0.288388	0.177118	0.177132	undefined
Xelaev18001391m		223482	96.7264	149.058	116.069	203.351	1	0.704493	2.29842e-06	0.999986	0.99992	0.999984	0.999923	0.238209	0.179239	0.205582	0.231472	0.145499	extreme animal	0.168047	0.240706	0.206154	0.225318	0.159774	animal	0.22866	0.188983	0.188728	0.198082	0.195546	undefined	0.193467	0.211623	0.198892	0.237424	0.158594	undefined
Xelaev18001394m		223485	106.296	144.281	133.266	300.696	1	0.594583	2.52131e-23	0.999986	0.998067	0.999984	0.999923	0.209119	0.213758	0.199257	0.166002	0.211864	animal	0.144042	0.230773	0.194055	0.215509	0.215622	undefined	0.201893	0.210127	0.210684	0.193973	0.183323	undefined	0.172308	0.237047	0.20212	0.189412	0.199114	animal	degraded	uniform degradation
Xelaev18001395m		223486	70.4281	72.8038	68.477	105.284	1	0.478472	0.00887515	0.999986	0.99992	0.999984	0.999923	0.291316	0.187998	0.160412	0.245838	0.114436	extreme animal	0.204834	0.220064	0.160707	0.235648	0.178747	undefined	0.208315	0.195869	0.225174	0.185941	0.184701	undefined	0.193879	0.200202	0.16925	0.262166	0.174503	undefined
Xelaev18001397m		223488	61.6436	132.034	85.774	224.615	1	0.522036	7.7938e-13	0.999986	0.570654	0.999984	0.999923	0.150029	0.171507	0.15806	0.269854	0.250551	vegetal	0.245783	0.175316	0.176136	0.214841	0.187925	undefined	0.176705	0.22989	0.159564	0.257356	0.176485	undefined	0.175327	0.199602	0.249864	0.208746	0.16646	undefined	degraded	uniform degradation
Xelaev18001398m		223489	403.412	504.247	457.871	647.058	1	0.528491	0.000641038	0.999986	0.360104	0.999984	0.999923	0.237807	0.189251	0.177981	0.196071	0.19889	undefined	0.214624	0.21141	0.219748	0.218948	0.13527	undefined	0.199585	0.216285	0.177897	0.220676	0.185557	undefined	0.182052	0.20083	0.18662	0.200116	0.230381	undefined	degraded	uniform degradation
Xelaev18001402m		223492	169.21	167.211	148.805	169.741	0.0204271	0.36664	0.757579	0.999986	0.902523	0.338649	0.0135941	0.367198	0.265583	0.147982	0.101321	0.117916	extreme animal	0.332536	0.225766	0.134287	0.183464	0.123946	extreme animal	0.19385	0.164922	0.204338	0.234119	0.202772	undefined	0.199454	0.207685	0.211781	0.17547	0.205611	undefined			1.5	late animal	homogeneous very small, small
Xelaev18001404m		223494	984.799	1002.22	914.313	778.194	1	0.49831	0.00271607	0.999986	0.99177	0.999984	0.999923	0.203305	0.192879	0.175658	0.229007	0.199152	undefined	0.182967	0.199267	0.211974	0.235099	0.170693	undefined	0.197237	0.213074	0.192269	0.208392	0.189028	animal	0.20997	0.207906	0.205326	0.197083	0.179715	extreme animal
Xelaev18001408m	*HIST3H2A	22444	2277.24	2179.66	2233.41	1409.95	1	0.138612	5.70244e-23	0.999986	0.73372	0.999984	0.999923	0.175776	0.206117	0.204407	0.207352	0.206348	undefined	0.186252	0.185467	0.233369	0.185878	0.209034	undefined	0.193448	0.197701	0.220105	0.185508	0.203237	undefined	0.195561	0.180064	0.205317	0.202773	0.216286	undefined	de novo	uniform increase
Xelaev18001409m	*HIST1H4A	4666	241.21	240.099	321.306	219.802	1	0.951188	0.00286666	0.999986	0.984458	0.999984	0.999923	0.182541	0.214624	0.216365	0.20824	0.178231	undefined	0.210893	0.178333	0.177921	0.19204	0.240813	undefined	0.195487	0.21996	0.188488	0.190604	0.205461	animal	0.186153	0.213369	0.228894	0.188431	0.183153	undefined
Xelaev18001410m	*HIST3H3	1868	203.538	175.823	177.789	115.353	1	0.573187	0.00103248	0.999986	0.99992	0.999984	0.999923	0.153936	0.203614	0.156125	0.24022	0.246105	undefined	0.210718	0.191562	0.168263	0.202387	0.22707	undefined	0.213869	0.198827	0.183095	0.20984	0.19437	undefined	0.211905	0.229272	0.14831	0.216742	0.193772	undefined
Xelaev18001412m		223499	382.814	362.861	335.861	480.866	1	0.727527	5.07145e-05	0.999986	0.91316	0.999984	0.999923	0.187721	0.215261	0.181219	0.221805	0.193995	undefined	0.180993	0.225216	0.193747	0.217657	0.182386	undefined	0.18165	0.186023	0.205303	0.225387	0.201637	undefined	0.211801	0.229539	0.180801	0.184971	0.192889	animal
Xelaev18001414m	*HIST3H2A	22444	38.7468	37.6851	49.7763	112.714	1	0.992979	2.29162e-10	0.999986	0.99529	0.999984	0.999923	0.128384	0.134669	0.208184	0.180529	0.348235	vegetal	0.325018	0.16178	0.141124	0.205903	0.166175	undefined	0.216445	0.207145	0.19847	0.227846	0.150094	undefined	0.203352	0.197335	0.236277	0.189996	0.17304	undefined
Xelaev18001415m	*HIST1H2BD	22216	1043.08	973.388	998.217	1562.96	1	0.870016	9.78289e-17	0.999986	0.99992	0.999984	0.756899	0.166381	0.234447	0.160468	0.229907	0.208798	undefined	0.193285	0.177293	0.170254	0.221559	0.237609	undefined	0.199598	0.207736	0.198321	0.191696	0.20265	animal	0.213522	0.199068	0.201777	0.197308	0.188325	extreme animal	degraded	uniform degradation
Xelaev18001416m	*HIST1H2BD	22216	310.114	329.758	299.901	555.117	1	0.421969	3.30268e-25	0.999986	0.95717	0.999984	0.999923	0.174035	0.240193	0.134698	0.231588	0.219486	undefined	0.188338	0.180284	0.188507	0.248056	0.194815	undefined	0.179694	0.198713	0.213195	0.206489	0.201909	undefined	0.206705	0.192865	0.209881	0.209606	0.180942	undefined
Xelaev18001417m	*HIST3H2A	22444	157.8	160.836	160.514	415.763	1	0.855067	1.94932e-35	0.999986	0.99992	0.999984	0.999923	0.147315	0.2366	0.225709	0.134835	0.255541	undefined	0.217111	0.155409	0.195396	0.225965	0.206119	undefined	0.198019	0.200753	0.222734	0.181168	0.197327	undefined	0.179999	0.200736	0.185299	0.211119	0.222847	undefined	degraded	uniform degradation
Xelaev18001418m	*HIST1H4A	4666	0.551409	0.560624	0.137087	32.554		0.890843	1.27291e-17	0.999986				0	1	0	0	0	animal	0	0	1	0	0	central	1	0	0	0	0	undefined	0.244651	0.187341	0.184791	0.29115	0.0920673	undefined
Xelaev18001419m	HIST1H1B	20496	233.62	255.036	260.774	474.398	1	0.181296	1.64496e-20	0.999986	0.974817	0.999984	0.999923	0.197824	0.176658	0.191452	0.230194	0.203872	undefined	0.178616	0.161163	0.250894	0.211224	0.198104	undefined	0.209399	0.179563	0.208916	0.183338	0.218785	undefined	0.23185	0.152295	0.193252	0.217892	0.204711	undefined	degraded	uniform degradation
Xelaev18001421m	*HIST3H3	1868	70.3159	69.4691	72.3201	462.647	1	0.731061	2.05489e-133	0.999986	0.99992	0.999984	0.999923	0.156648	0.174781	0.138557	0.188542	0.341472	vegetal	0.225152	0.148017	0.19649	0.233616	0.196726	undefined	0.225421	0.160391	0.180837	0.22545	0.207902	undefined	0.236625	0.199921	0.189472	0.206719	0.167263	extreme animal	degraded	uniform degradation
Xelaev18001427m		223504	184.94	184.798	193.786	132.806	1	0.939071	0.0427623	0.999986	0.99529	0.999984	0.999923	0.229828	0.135093	0.236727	0.199756	0.198596	undefined	0.230416	0.214769	0.254624	0.149631	0.15056	undefined	0.193399	0.227066	0.191599	0.196295	0.191642	animal	0.206804	0.1513	0.179338	0.192975	0.269582	undefined
Xelaev18001431m		223508	309.899	405.713	318.544	365.682	1	0.0587259	0.0839416	0.999986	0.595347	0.999984	0.999923	0.183525	0.174608	0.191613	0.253803	0.19645	undefined	0.220566	0.18422	0.177533	0.208515	0.209166	undefined	0.199224	0.188317	0.187483	0.235367	0.189609	undefined	0.232719	0.193924	0.178951	0.204344	0.190063	undefined
Xelaev18001435m		223512	16.8408	16.8791	20.4069	5.24928	1	0.870016	0.0107283		0.99992	0.999984	0.999923	0.203121	0.129839	0.0944446	0.372762	0.199834	vegetal	0.378424	0.232676	0.163686	0.127112	0.0981023	extreme animal	0.179078	0.218011	0.216902	0.190909	0.195099	animal	0.337858	0.231165	0.152238	0.214319	0.0644205	extreme animal
Xelaev18001436m		223513	264.041	255.596	253.546	181.097	1	0.406758	0.000604424	0.999986	0.925949	0.999984	0.999923	0.200759	0.188502	0.182531	0.215496	0.212712	undefined	0.270191	0.169083	0.161023	0.237622	0.162081	undefined	0.188775	0.178035	0.189309	0.233926	0.209955	undefined	0.201433	0.202104	0.217006	0.219124	0.160333	undefined
Xelaev18001437m		223514	625.163	610.162	582.098	483.518	1	0.926895	0.0196634	0.999986	0.939885	0.999984	0.999923	0.187287	0.182172	0.211642	0.206017	0.212883	undefined	0.224932	0.195142	0.156658	0.224611	0.198658	undefined	0.195163	0.209737	0.224482	0.187349	0.183269	undefined	0.202532	0.229475	0.206591	0.19465	0.166752	animal
Xelaev18001439m		223516	446.813	413.448	374.095	305.482	0.0163706	0.00118492	0.0246393	0.999986	0.839227	0.0016985	0.000170353	0.308273	0.257178	0.163143	0.162398	0.109008	extreme animal	0.324494	0.241637	0.128714	0.1478	0.157355	undefined	0.195866	0.230937	0.185169	0.185186	0.202843	animal	0.199481	0.221224	0.193823	0.215921	0.16955	animal			1.5	late animal	homogeneous very small, small
Xelaev18001441m		223518	20.2709	13.31	15.015	45.4491	1	0.998967	0.000570838	0.999986	0.949172	0.999984	0.999923	0.360132	0.159565	0.131409	0.204765	0.144129	undefined	0.200549	0.216055	0.132788	0.153218	0.29739	undefined	0.121959	0.159086	0.252029	0.285696	0.181231	undefined	0.195325	0.309159	0.214168	0.139956	0.141392	animal
Xelaev18001446m			58.6717	36.948	41.3045	25.1178	1	0.0080359	0.00726542	0.999986	0.728199	0.999984	0.999923	0.183246	0.177337	0.114198	0.183219	0.342	vegetal	0.150016	0.147388	0.168466	0.268025	0.266105	vegetal	0.19169	0.158184	0.137759	0.250469	0.261897	vegetal	0.195274	0.225131	0.136231	0.259869	0.183496	undefined
Xelaev18001447m		223524	23.8874	39.6037	27.4116	10.1825	1	0.369392	0.00129367	0.999986	0.997752	0.999984	0.999923	0.154367	0.126577	0.247725	0.135852	0.335478	undefined	0.109025	0.18623	0.183812	0.183105	0.337828	vegetal	0.232354	0.188351	0.209583	0.139284	0.230428	extreme animal	0.129493	0.133075	0.134987	0.277669	0.324775	vegetal
Xelaev18001449m		223526	155.594	191.731	181.614	118.868	1	0.965533	0.00190184	0.999986	0.99992	0.999984	0.999923	0.224527	0.113936	0.194871	0.219291	0.247375	undefined	0.232937	0.170717	0.157485	0.220597	0.218264	undefined	0.194588	0.217345	0.208019	0.184227	0.195821	animal	0.215175	0.17175	0.218279	0.22548	0.169316	undefined
Xelaev18001450m		223527	63.9329	85.6112	84.9339	64.3379	0.436812	0.0165779	0.32341	0.999986	0.347245	0.804022	0.941731	0.146621	0.109994	0.137255	0.244638	0.361492	vegetal	0.0999982	0.141066	0.171894	0.32524	0.261802	vegetal	0.195145	0.183099	0.15227	0.197575	0.27191	undefined	0.118516	0.228588	0.266458	0.186335	0.200103	undefined
Xelaev18001451m		223528	217.237	232.635	209.772	280.451	1	0.812062	0.0277125	0.999986	0.97658	0.999984	0.999923	0.216227	0.216219	0.172715	0.183134	0.211704	undefined	0.237968	0.18519	0.173842	0.228258	0.174741	undefined	0.19343	0.177418	0.197478	0.20331	0.228364	undefined	0.21244	0.210608	0.184405	0.231082	0.161465	undefined
Xelaev18001452m		223529	459.606	449.831	473.961	374.04	1	0.55461	0.0331554	0.999986	0.974817	0.999984	0.999923	0.204638	0.220879	0.167639	0.196951	0.209893	undefined	0.21827	0.22476	0.169252	0.218667	0.16905	animal	0.196137	0.207907	0.205392	0.205246	0.185318	animal	0.183467	0.206245	0.214718	0.217315	0.178255	undefined
Xelaev18001453m		223530	61.0731	71.2693	77.0914	120.558	1	0.680938	0.00082432	0.999986	0.795823	0.999984	0.999923	0.226022	0.156891	0.261123	0.180276	0.175689	undefined	0.28952	0.203057	0.129633	0.184799	0.192991	undefined	0.205403	0.21442	0.174947	0.244298	0.160933	undefined	0.226448	0.202869	0.198091	0.179279	0.193313	extreme animal
Xelaev18001454m		223531	123.409	159.389	125.91	102.035	1	0.336317	0.0544245	0.999986	0.888505	0.999984	0.999923	0.242706	0.209999	0.132299	0.19864	0.216356	undefined	0.192894	0.206614	0.208984	0.219356	0.172152	undefined	0.220444	0.185581	0.169264	0.231015	0.193697	undefined	0.248988	0.201142	0.189047	0.19664	0.164182	extreme animal
Xelaev18001455m		223532	229.144	243.642	206.423	163.585	1	0.783664	0.0104229	0.999986	0.992631	0.999984	0.999923	0.191334	0.172674	0.19335	0.202143	0.240499	undefined	0.199424	0.175765	0.165097	0.232202	0.227512	undefined	0.184887	0.198746	0.186819	0.235381	0.194167	undefined	0.209145	0.202916	0.202008	0.206594	0.179337	extreme animal
Xelaev18001461m		223538	105.325	111.4	126.565	186.619	1	0.664787	0.00715173	0.999986	0.97658	0.999984	0.999923	0.203952	0.228207	0.207291	0.153034	0.207515	animal	0.153271	0.216904	0.201867	0.187059	0.240899	undefined	0.202681	0.232654	0.202461	0.178407	0.183797	animal	0.193612	0.215233	0.185684	0.207348	0.198123	undefined
Xelaev18001464m		223541	226.604	191.881	262.107	32.2679	1	0.760259	1.54368e-35	0.999986	0.982724	0.999984	0.999923	0.18039	0.199282	0.183256	0.20543	0.231641	undefined	0.22667	0.145301	0.211574	0.175001	0.241454	undefined	0.206072	0.213532	0.180324	0.194559	0.205513	undefined	0.233337	0.108516	0.228446	0.124318	0.305384	undefined	de novo	uniform increase
Xelaev18001465m	*HIST3H3	1868	153.875	157.854	160.936	78.3204	1	0.999456	2.69158e-09	0.999986	0.99992	0.999984	0.999923	0.188774	0.235125	0.170378	0.191144	0.214579	undefined	0.147588	0.197052	0.201	0.151592	0.302768	undefined	0.207963	0.178533	0.219665	0.211424	0.182415	undefined	0.248616	0.19232	0.205183	0.203982	0.1499	extreme animal
Xelaev18001466m	*HIST1H2BD	22216	3542.95	3473.73	3353.38	1435.23	1	0.497997	2.39777e-103	0.999986	0.99992	0.999984	0.999923	0.193811	0.188752	0.175274	0.230989	0.211174	undefined	0.20418	0.1883	0.177699	0.241121	0.188699	undefined	0.189025	0.212874	0.203376	0.207527	0.187198	animal	0.201622	0.224271	0.19592	0.205483	0.172705	animal	de novo	uniform increase
Xelaev18001467m	*HIST3H2A	22444	1901.14	1829.09	1865.99	657.437	1	0.951927	1.34479e-57	0.999986	0.99992	0.999984	0.999923	0.178447	0.22378	0.185476	0.199086	0.213211	undefined	0.205194	0.178836	0.20041	0.190929	0.224631	undefined	0.199956	0.204302	0.192926	0.205507	0.197309	undefined	0.184505	0.204354	0.200704	0.218557	0.19188	undefined	de novo	uniform increase
Xelaev18001474m		223547	410.449	373.639	386.915	655.051	1	0.659359	2.05296e-14	0.999986	0.998067	0.999984	0.999923	0.210308	0.214736	0.186483	0.210285	0.178187	animal	0.176452	0.208001	0.203075	0.21644	0.196031	undefined	0.190503	0.221039	0.199125	0.189256	0.200077	animal	0.198861	0.21537	0.208517	0.216849	0.160403	undefined
Xelaev18001496m		223558	99.6507	102.079	107.755	132.962	0.142818	0.0193275	0.359905	0.999986	0.99992	0.0759722	0.0873818	0.1136	0.12125	0.153986	0.214055	0.397109	vegetal	0.0983213	0.126821	0.128816	0.240982	0.405059	vegetal	0.194609	0.191397	0.186112	0.213658	0.214223	undefined	0.202515	0.227742	0.191384	0.176292	0.202068	animal
Xelaev18001503m		223565	852.839	927.202	732.73	617.143	1	0.0212976	7.05798e-05	0.999986	0.190754	0.999984	0.999923	0.171087	0.194744	0.203149	0.226525	0.204495	undefined	0.155849	0.231498	0.193181	0.223786	0.195687	undefined	0.174936	0.186581	0.221403	0.221495	0.195584	undefined	0.193877	0.190242	0.179054	0.211355	0.225472	undefined
Xelaev18001507m	B2M	223567	215.462	196.692	180.934	125.415	1	0.00244348	0.0535125	0.999986	0.0890282	0.768347	0.00712357	0.319348	0.153531	0.1118	0.128913	0.286408	undefined	0.197594	0.162491	0.148465	0.141619	0.349831	undefined	0.26838	0.19589	0.168359	0.152544	0.214827	extreme animal	0.214475	0.166868	0.180824	0.253813	0.18402	undefined			1.5	late animal	homogeneous very small
Xelaev18001514m	*HIST1H2BD	22216	635.012	658.854	645.827	361.981	1	0.971299	6.40826e-13	0.999986	0.991487	0.999984	0.999923	0.189622	0.191187	0.168519	0.203706	0.246966	undefined	0.211878	0.181951	0.19957	0.215767	0.190834	undefined	0.182221	0.209307	0.206335	0.210713	0.191424	undefined	0.214596	0.19432	0.205886	0.213274	0.171924	extreme animal	de novo	uniform increase
Xelaev18001645m	PRSS8	22383	533.369	485.239	600.947	664.858	1	0.0569167	0.0187371	0.999986	0.602795	0.999984	0.999923	0.23435	0.187532	0.198446	0.186641	0.193031	extreme animal	0.216559	0.189786	0.218359	0.174009	0.201287	undefined	0.237341	0.192084	0.184881	0.19927	0.186424	undefined	0.215534	0.217621	0.187078	0.205983	0.173785	animal
Xelaev18001677m		223679	409.456	406.191	338.28	311.047	1	0.846816	0.00569694	0.999986	0.857528	0.999984	0.999923	0.17714	0.215088	0.197039	0.233325	0.177409	undefined	0.191369	0.211424	0.224548	0.186551	0.186109	undefined	0.206404	0.183121	0.222232	0.179549	0.208693	undefined	0.184818	0.190472	0.195919	0.188657	0.240133	undefined
Xelaev18001691m	ZNF503	10326	6.15865	30.1626	17.0464	5.17776	1	0.722938	0.0110072		0.99992	0.999984		0.27287	0	0.416068	0.0662604	0.244802	undefined	0.193486	0.156497	0.264689	0.249871	0.135456	undefined	0.171764	0.218796	0.2464	0.169004	0.194036	undefined	0.307427	0.274652	0.256065	0	0.161856	extreme animal
Xelaev18001711m		223705	101.596	103.464	109.032	147.488	1	0.89425	0.0496309	0.999986	0.818467	0.999984	0.999923	0.222456	0.156787	0.207389	0.285613	0.127756	undefined	0.274884	0.174104	0.202248	0.17478	0.173985	extreme animal	0.194663	0.220443	0.154462	0.190867	0.239565	undefined	0.237424	0.201832	0.203638	0.149218	0.207889	extreme animal
Xelaev18001719m		223711	49.7825	74.6718	47.3606	29.4755	0.186901	5.22636e-15	0.785239	0.744515	1.4177e-17	1.61449e-11	6.16465e-08	0.00588052	0.0495815	0.0242134	0.212233	0.708092	extreme vegetal	0.0159039	0.00435091	0.0444411	0.199562	0.735742	extreme vegetal	0.0286407	0.0797849	0.0303733	0.135656	0.725545	extreme vegetal	0.183782	0.121804	0.11971	0.113837	0.460867	undefined			1.5	early vegetal	same profile
Xelaev18001785m		223752	5.2802	6.9643	10.4789	30.2835		0.611765	0.000679409	0.999986	0.66666			0.198593	0.226651	0	0.431946	0.14281	vegetal	0.270232	0.250895	0.265158	0.0962394	0.117475	extreme animal	0.26676	0.162895	0.150044	0.0720711	0.34823	undefined	0.256615	0.220493	0.111361	0.281383	0.130147	undefined
Xelaev18001824m		19840	1056.73	1223.61	1190.22	1207.37	0.0255987	2.04462e-51	0.956794	9.11346e-17	2.86501e-34	1.4198e-92	1.18072e-35	0.0284229	0.0367424	0.0431807	0.167275	0.724379	extreme vegetal	0.030131	0.0302529	0.0415004	0.209808	0.688308	extreme vegetal	0.0554555	0.0647615	0.0821411	0.188875	0.608767	extreme vegetal	0.130854	0.111275	0.136316	0.187192	0.434362	vegetal			2	early vegetal	same profile
Xelaev18001838m	YIPF4	18860	502.762	474.866	467.369	461.991	0.00968056	2.14052e-10	0.753269	0.740978	0.0184863	0.00311825	0.0435766	0.134546	0.159788	0.184888	0.262026	0.258752	vegetal	0.0963765	0.173342	0.218974	0.219555	0.291753	vegetal	0.18064	0.175875	0.202163	0.192048	0.249274	undefined	0.186417	0.198069	0.177749	0.179471	0.258293	undefined			1.5	late vegetal	predefined
Xelaev18001845m		223788	193.107	213.076	254.463	273.542	0.00674861	1.63592e-21	0.0446397	0.200392	7.64455e-07	2.30877e-07	8.97828e-10	0.122735	0.0927203	0.0869893	0.184104	0.513451	extreme vegetal	0.102982	0.133029	0.103418	0.165822	0.494748	vegetal	0.183844	0.160829	0.160542	0.175416	0.319369	undefined	0.179285	0.141083	0.187912	0.187897	0.303822	undefined			1.5	late vegetal	predefined
Xelaev18001860m		223798	41.1864	32.463	25.4613	49.4301	1	0.293408	0.036939	0.999986	0.853768	0.999984	0.999923	0.294578	0.2537	0.0751036	0.160109	0.216509	undefined	0.350212	0.188916	0.11629	0.255158	0.0894235	extreme animal	0.150067	0.192851	0.230714	0.282258	0.144109	undefined	0.172442	0.197849	0.20351	0.315771	0.110429	undefined
Xelaev18001861m	TIMP4	8967	21.2425	28.3308	17.2695	39.6534	1	0.497873	0.00695727	0.999986	0.896275	0.999984	0.999923	0.166357	0.189089	0.153037	0.138461	0.353056	undefined	0.26032	0.114285	0.248256	0.159068	0.218072	undefined	0.175422	0.126181	0.261982	0.177658	0.258757	undefined	0.160679	0.208311	0.251661	0.176477	0.202872	undefined
Xelaev18001872m		13527	44.5975	61.1177	62.8571	171.859	1	0.897762	3.19975e-14	0.999986	0.993876	0.999984	0.999923	0.216781	0.125272	0.197748	0.163563	0.296636	undefined	0.213722	0.188474	0.190812	0.192601	0.214392	undefined	0.227593	0.214593	0.165586	0.195147	0.197082	undefined	0.191563	0.18205	0.192909	0.240152	0.193327	undefined	degraded	uniform degradation
Xelaev18001875m		13896	46.7746	52.8243	44.0442	27.8537	1	0.868537	0.0767789	0.999986	0.949677	0.999984	0.999923	0.1822	0.238347	0.149019	0.197001	0.233433	undefined	0.190378	0.230351	0.210884	0.17339	0.194997	animal	0.204241	0.191079	0.207546	0.155723	0.241411	undefined	0.255856	0.160937	0.194488	0.197997	0.190722	extreme animal
Xelaev18001935m		223840	41.9336	38.5115	27.1631	18.2263	1	0.932998	0.0322023	0.999986	0.99992	0.999984	0.999923	0.162571	0.21401	0.231077	0.203864	0.188479	undefined	0.3186	0.151597	0.259743	0.145791	0.124269	extreme animal	0.232924	0.183284	0.1831	0.224342	0.17635	extreme animal	0.0476572	0.149932	0.223396	0.240948	0.338066	vegetal
Xelaev18001974m		223866	176.528	163.255	187.315	116.048	1	0.520299	4.02792e-05	0.999986	0.992631	0.999984	0.999923	0.208415	0.253491	0.186604	0.171784	0.179707	animal	0.224713	0.212586	0.177511	0.204327	0.180863	undefined	0.204044	0.221149	0.191692	0.186402	0.196713	animal	0.219085	0.208785	0.168305	0.206887	0.196939	undefined
Xelaev18002036m		223918	48.2044	33.2001	24.1567	15.416	1	0.0876625	0.294095	0.999986	0.42314	0.999984	0.994549	0.321395	0.236817	0.0952154	0.0869659	0.259607	extreme animal	0.25281	0.0892298	0.107708	0.142371	0.407881	vegetal	0.264277	0.176493	0.168369	0.112754	0.278107	undefined	0.205253	0.225877	0.118839	0.202776	0.247255	undefined
Xelaev18002053m	SLC16A3	223928	348.495	304.849	341.573	529.882	1	0.702347	7.51706e-10	0.999986	0.993708	0.999984	0.999923	0.209728	0.219126	0.2288	0.150368	0.191978	undefined	0.231505	0.243056	0.168609	0.203974	0.152856	animal	0.190042	0.216372	0.183883	0.19745	0.212254	undefined	0.186715	0.200439	0.211231	0.206819	0.194796	undefined
Xelaev18002105m		223965	101.503	85.3743	66.4731	53.577	1	0.266002	0.0200583	0.999986	0.978741	0.999984	0.999923	0.17286	0.204571	0.244604	0.21836	0.159605	undefined	0.175498	0.251486	0.243504	0.184333	0.14518	animal	0.158243	0.180481	0.231002	0.222454	0.207819	undefined	0.152416	0.196591	0.268038	0.221769	0.161186	undefined
Xelaev18002109m			51.7182	30.8392	34.3733	17.3343	1	0.872078	0.0118402	0.999986	0.843304	0.999984	0.999923	0.151504	0.314463	0.200602	0.201316	0.132115	animal	0.241973	0.194127	0.222	0.178544	0.163356	extreme animal	0.188118	0.222099	0.199816	0.115819	0.274148	undefined	0.218616	0.092104	0.304082	0.236518	0.14868	central
Xelaev18002120m		223977	3.96253	16.8791	6.11721	22.6942		0.841832	0.0133175	0.999986	0.997752	0.999984		0.320333	0.0767354	0.16008	0.0809332	0.361919	undefined	0.160671	0.198238	0.187145	0.133358	0.320588	undefined	0.0813256	0.255892	0.206027	0.24116	0.215597	undefined	0.220607	0.319266	0.0919317	0.225163	0.143032	animal
Xelaev18002122m	EEF1A1	4667	2004.27	1870.33	1845.08	1362.43	1	0.166014	7.46248e-07	0.999986	0.848904	0.999984	0.999923	0.215927	0.196309	0.180505	0.179217	0.228043	undefined	0.19063	0.183187	0.198156	0.180068	0.247959	undefined	0.229811	0.178955	0.196166	0.191438	0.20363	extreme animal	0.223958	0.19563	0.179061	0.183425	0.217925	undefined	de novo	uniform increase
Xelaev18002162m		223995	256.722	239.715	318.301	339.968	1	0.826158	0.00189114	0.999986	0.999109	0.999984	0.999923	0.248984	0.168588	0.249396	0.173656	0.159376	undefined	0.243496	0.205287	0.189006	0.172948	0.189262	extreme animal	0.194131	0.199472	0.188462	0.202062	0.215873	undefined	0.203153	0.1784	0.186361	0.215462	0.216624	undefined
Xelaev18002198m	MTO1	4908	178.622	190.23	186.738	130.189	1	0.331342	0.00494817	0.999986	0.879853	0.999984	0.999923	0.209242	0.176964	0.246867	0.176973	0.189954	undefined	0.17765	0.179674	0.21102	0.191729	0.239926	undefined	0.20632	0.2073	0.228602	0.185312	0.172467	undefined	0.220335	0.264183	0.196486	0.160261	0.158735	animal
Xelaev18002199m	PPP1CA	224020	1879.65	1929.01	1835.42	1546.25	0.887709	0.201138	9.81495e-05	0.999986	0.593544	0.697588	0.999923	0.229713	0.184696	0.212895	0.180313	0.192382	extreme animal	0.243642	0.206049	0.188926	0.191614	0.169769	extreme animal	0.192196	0.197603	0.210158	0.213467	0.186575	undefined	0.212266	0.191812	0.196892	0.205281	0.19375	extreme animal
Xelaev18002209m		224025	28.504	37.035	31.2657	4.79641	1	0.906302	2.90606e-07		0.99992	0.999984	0.999923	0.184835	0.244956	0.172765	0.236353	0.161092	animal	0.176337	0.11309	0.2048	0.326038	0.179735	vegetal	0.249856	0.184672	0.162089	0.169819	0.233563	undefined	0.124278	0.0737857	0.286209	0.293594	0.222133	vegetal
Xelaev18002231m		224045	7.92506	15.2263	49.9152	11.6043	1	0.996095	0.0716015	0.999986	0.986554	0.999984		0.293308	0.307353	0.141074	0.136417	0.121848	animal	0.106343	0.139327	0.365214	0.212292	0.176823	central	0.175711	0.23023	0.206583	0.180702	0.206774	animal	0.17657	0.124811	0.189886	0.200997	0.307735	vegetal
Xelaev18002241m			72.8961	56.3983	23.4494	34.7775	1	0.000365246	0.524868	0.999986	0.0873611	0.00442265	0.0414671	0.322853	0.169689	0.0422587	0.148395	0.316804	undefined	0.0946838	0.0884757	0.0738184	0.174799	0.568223	extreme vegetal	0.256482	0.199859	0.0670352	0.132553	0.344071	undefined	0.213191	0.221119	0.0766978	0.130989	0.358003	undefined
Xelaev18002254m	SULT1B1	20313	22.121	14.5496	12.2217	5.95331		0.0372327	0.2422	0.999986	0.621607	0.562248	0.999923	0.433198	0.0933171	0.0952891	0.119168	0.259027	undefined	0.237349	0.07106	0.0377837	0.0746317	0.579176	extreme vegetal	0.31749	0.0889744	0.194344	0.116645	0.282547	extreme animal	0.048755	0.198204	0.317868	0.100276	0.334896	undefined
Xelaev18002259m		8519	304.198	312.314	294.279	243.565	1	0.855522	0.0702947	0.999986	0.97658	0.999984	0.999923	0.203503	0.217606	0.19687	0.196935	0.185086	animal	0.234901	0.214773	0.232426	0.164958	0.152942	extreme animal	0.188823	0.213073	0.189901	0.215214	0.19299	undefined	0.217378	0.191746	0.214684	0.199501	0.176692	extreme animal
Xelaev18002277m	ZNF287	224060	138.417	128.579	118.047	161.764	1	0.0060436	0.0381736	0.999986	0.462128	0.999984	0.679385	0.135433	0.139948	0.178723	0.287033	0.258864	vegetal	0.144326	0.151079	0.205239	0.203418	0.295938	undefined	0.162675	0.200048	0.178374	0.21731	0.241594	undefined	0.201105	0.185626	0.245915	0.199858	0.167496	undefined
Xelaev18002280m		224063	232.219	238.036	233.331	398.987	1	0.46018	4.2875e-11	0.999986	0.755451	0.999984	0.999923	0.166291	0.205563	0.196507	0.216889	0.21475	undefined	0.26679	0.17966	0.153522	0.234094	0.165934	undefined	0.187241	0.164857	0.200456	0.223922	0.223524	undefined	0.185142	0.201132	0.212543	0.205263	0.19592	undefined
Xelaev18002284m	ZNF624	224067	761.159	733.874	903.186	1046.64	1	0.57495	5.39094e-05	0.999986	0.628258	0.999984	0.999923	0.195446	0.186626	0.200817	0.214846	0.202265	undefined	0.199943	0.191418	0.18144	0.197035	0.230163	undefined	0.181094	0.230417	0.184628	0.198594	0.205267	undefined	0.198325	0.19815	0.192893	0.197953	0.212679	undefined
Xelaev18002287m		224070	391.935	376.561	365.44	508.002	1	0.967293	1.21931e-05	0.999986	0.99992	0.999984	0.999923	0.223715	0.191404	0.186798	0.197885	0.200198	undefined	0.194579	0.19816	0.189446	0.218894	0.198921	undefined	0.195357	0.193531	0.202024	0.203719	0.205368	undefined	0.190295	0.195327	0.203818	0.199156	0.211404	undefined
Xelaev18002291m		224074	581.296	557.84	489.2	600.32	1	0.705387	0.0675809	0.999986	0.994105	0.999984	0.999923	0.208031	0.2177	0.160898	0.209266	0.204104	undefined	0.201188	0.226016	0.191232	0.217454	0.16411	animal	0.193887	0.207552	0.195048	0.215673	0.18784	undefined	0.207676	0.195006	0.219586	0.190995	0.186737	undefined
Xelaev18002293m	*HIST3H3	1868	424.375	398.985	540.142	365.026	1	0.323936	0.000281397	0.999986	0.90298	0.999984	0.999923	0.213104	0.186636	0.176261	0.185717	0.238282	undefined	0.251663	0.175487	0.197789	0.19144	0.183621	extreme animal	0.238111	0.179742	0.185631	0.206634	0.189882	undefined	0.215412	0.181256	0.201626	0.193597	0.208108	undefined
Xelaev18002294m	*HIST3H2A	22444	349.891	312.072	364.362	230.949	1	0.973291	0.00620149	0.999986	0.97393	0.999984	0.999923	0.184409	0.185485	0.206381	0.206265	0.21746	undefined	0.237442	0.181189	0.195648	0.238537	0.147184	undefined	0.231191	0.183204	0.180388	0.212621	0.192596	undefined	0.165491	0.217318	0.229785	0.181326	0.20608	undefined
Xelaev18002296m		224075	859.762	934.768	955.111	644.171	2.50527e-17	1.42874e-25	2.46538e-05	0.00350762	1.88964e-25	1.92354e-37	7.31746e-60	0.0753269	0.0672834	0.0850866	0.230969	0.541334	extreme vegetal	0.0994577	0.0826002	0.0940729	0.263596	0.460273	vegetal	0.148676	0.161157	0.138993	0.210422	0.340753	vegetal	0.184963	0.171715	0.169351	0.198311	0.27566	undefined			2	late vegetal	predefined
Xelaev18002297m		224076	81.7547	84.9925	78.0087	61.2681	1	0.000125816	0.314687	0.999986	0.523554	0.694709	0.925333	0.150072	0.199508	0.0904431	0.265561	0.294417	vegetal	0.134484	0.108373	0.160416	0.247743	0.348983	vegetal	0.196347	0.176494	0.153155	0.212508	0.261496	undefined	0.237564	0.134372	0.209389	0.163964	0.254711	undefined
Xelaev18002300m		224079	24.5605	33.0527	25.2015	71.3566	1	0.779866	5.51256e-07	0.999986	0.99992	0.999984	0.999923	0.27684	0.232806	0.125686	0.178408	0.186259	undefined	0.334598	0.249138	0.0585971	0.203905	0.153763	undefined	0.214255	0.193569	0.19095	0.22835	0.172876	undefined	0.220265	0.217205	0.233219	0.156749	0.172562	undefined
Xelaev18002302m		224081	833.913	706.162	744.05	972.752	1	0.864724	0.0623165	0.999986	0.965396	0.999984	0.999923	0.197942	0.181423	0.190574	0.232847	0.197214	undefined	0.193578	0.223189	0.189224	0.212698	0.181311	animal	0.191015	0.195076	0.191469	0.204904	0.217536	undefined	0.212851	0.206304	0.189279	0.201514	0.190052	undefined	degraded	uniform degradation
Xelaev18002304m		224083	433.501	328.985	357.972	523.441	1	0.902405	0.0263403	0.999986	0.949889	0.999984	0.999923	0.217438	0.228738	0.191006	0.178048	0.18477	animal	0.227658	0.204231	0.186577	0.206217	0.175317	extreme animal	0.214364	0.19168	0.196898	0.217284	0.179774	undefined	0.187416	0.220624	0.207592	0.197561	0.186808	animal
Xelaev18002305m		224084	671.537	706.058	674.322	433.489	1	0.344936	9.94828e-08	0.999986	0.820986	0.999984	0.999923	0.191215	0.211855	0.173791	0.234214	0.188925	undefined	0.218184	0.221628	0.173445	0.223533	0.163211	undefined	0.212464	0.203004	0.188097	0.21367	0.182765	undefined	0.185007	0.204064	0.202737	0.193063	0.21513	undefined
Xelaev18002306m		224085	505.38	540.135	511.265	374.067	1	0.93707	0.000442201	0.999986	0.99992	0.999984	0.999923	0.213683	0.170357	0.179777	0.231974	0.20421	undefined	0.20875	0.20157	0.176535	0.216178	0.196967	undefined	0.18769	0.200661	0.205084	0.206824	0.199741	undefined	0.207256	0.213919	0.195149	0.198375	0.185301	animal
Xelaev18002307m		224086	55.9146	61.8547	59.8324	36.9566	1	0.429418	0.0534035	0.999986	0.978741	0.999984	0.999923	0.179024	0.302672	0.102717	0.252585	0.163003	undefined	0.219005	0.249314	0.230899	0.150931	0.14985	animal	0.167455	0.240508	0.182739	0.209943	0.199355	undefined	0.189956	0.192771	0.200895	0.215004	0.201375	undefined
Xelaev18002310m		224089	290.919	371.81	297.693	374.002	1	0.738235	0.00584679	0.999986	0.875852	0.999984	0.999923	0.184161	0.188933	0.197683	0.229802	0.199421	undefined	0.17386	0.173155	0.220098	0.21805	0.214837	undefined	0.199538	0.219866	0.168954	0.202069	0.209574	undefined	0.21172	0.186717	0.19773	0.207344	0.196489	undefined
Xelaev18002312m		224091	72.6432	76.7572	74.8809	181.621	1	0.924356	1.13338e-14	0.999986	0.99992	0.999984	0.999923	0.248375	0.183641	0.115016	0.21842	0.234549	undefined	0.173659	0.162294	0.240164	0.228758	0.195125	undefined	0.193709	0.195481	0.199904	0.214668	0.196239	undefined	0.208906	0.193565	0.235073	0.203008	0.159448	undefined
Xelaev18002314m		224093	170.818	201.353	181.804	131.002	1	0.567591	0.00321709	0.999986	0.971278	0.999984	0.999923	0.163969	0.230953	0.142619	0.263376	0.199083	undefined	0.224296	0.206899	0.188167	0.213225	0.167413	extreme animal	0.171266	0.205768	0.208204	0.212201	0.20256	undefined	0.217241	0.228004	0.192459	0.187203	0.175093	animal
Xelaev18002315m		224094	319.815	357.905	287.596	192.615	1	0.514021	4.22407e-06	0.999986	0.741751	0.999984	0.999923	0.192102	0.202131	0.172898	0.211449	0.22142	undefined	0.227684	0.195124	0.164777	0.211854	0.200562	undefined	0.207762	0.199469	0.199239	0.222011	0.171519	undefined	0.214442	0.237359	0.214779	0.168754	0.164666	animal
Xelaev18002318m		224097	433.849	449.041	452.08	475.093	0.0585854	0.18002	0.866637	0.999986	0.839227	0.0320061	0.183846	0.154738	0.175268	0.163959	0.218939	0.287096	vegetal	0.180827	0.180984	0.111737	0.264198	0.262254	vegetal	0.161282	0.216315	0.188015	0.217235	0.217153	undefined	0.225446	0.230602	0.205403	0.175897	0.162652	animal			1.5	late vegetal	predefined
Xelaev18002319m		224098	48.8775	48.0421	48.3106	77.6019	1	0.98899	0.0995418	0.999986	0.99992	0.999984	0.999923	0.222901	0.161294	0.16418	0.204432	0.247193	undefined	0.164818	0.114812	0.21742	0.222669	0.280282	vegetal	0.209777	0.215177	0.215365	0.182537	0.177144	undefined	0.161466	0.234382	0.217612	0.168367	0.218173	animal
Xelaev18002322m		224101	8.2521	2.62672	7.58356	23.4161		0.722938	0.000403297	0.999986	0.99992		0.999923	0.115425	0.328982	0.0842913	0.136095	0.335206	undefined	0.560801	0.200301	0	0	0.238899	undefined	0.199727	0.111137	0.215875	0.187702	0.285558	undefined	0.106923	0.202571	0.202775	0.226742	0.26099	undefined
Xelaev18002323m		224102	415.577	391.05	362.219	325.587	1	0.00372333	0.0624236	0.999986	0.166265	0.999984	0.999923	0.186394	0.157968	0.181551	0.215829	0.258258	undefined	0.194139	0.173735	0.165711	0.246607	0.219808	undefined	0.167092	0.176037	0.210545	0.230119	0.216207	undefined	0.194616	0.187909	0.216592	0.214757	0.186128	undefined
Xelaev18002325m		224104	360.44	369.889	357.313	257.782	1	0.48979	3.68581e-05	0.999986	0.99992	0.999984	0.999923	0.194593	0.196211	0.162432	0.244643	0.202121	undefined	0.229345	0.208577	0.169659	0.2003	0.192119	undefined	0.203565	0.204087	0.18745	0.207375	0.197523	undefined	0.18767	0.209819	0.204973	0.187147	0.210392	undefined
Xelaev18002327m		224106	37.8589	48.6027	34.4257	6.30844	1	0.552059	6.37123e-07	0.999986	0.978348	0.999984	0.999923	0.246284	0.177587	0.144097	0.186912	0.24512	undefined	0.35228	0.1885	0.130916	0.144125	0.184179	undefined	0.258381	0.214218	0.163692	0.150537	0.213174	extreme animal	0.136723	0.237323	0.255665	0.370289	0	undefined
Xelaev18002330m		224109	30.4757	22.251	23.1513	12.1857	1	0.961998	0.0914685	0.999986	0.99992	0.999984	0.999923	0.16486	0.302339	0.287005	0.159512	0.0862843	animal	0.369031	0.145379	0.163182	0.203652	0.118755	extreme animal	0.183521	0.210156	0.22614	0.150883	0.229299	undefined	0.0977864	0.202811	0.290023	0.252438	0.156941	undefined
Xelaev18002331m		224110	599.45	634.254	582.919	503.3	1	0.538074	0.0191188	0.999986	0.986545	0.999984	0.999923	0.17478	0.186082	0.236699	0.189215	0.213224	undefined	0.193856	0.20467	0.216234	0.214022	0.171218	undefined	0.194689	0.193668	0.195364	0.212506	0.203772	undefined	0.201533	0.199366	0.22128	0.2016	0.17622	undefined
Xelaev18002332m		224111	430.298	399.723	417.728	288.165	1	0.5963	1.06778e-06	0.999986	0.999788	0.999984	0.999923	0.198277	0.162718	0.202893	0.212828	0.223285	undefined	0.171792	0.220065	0.184919	0.229135	0.194089	undefined	0.196976	0.193493	0.191754	0.203105	0.214672	undefined	0.202989	0.188989	0.190949	0.230603	0.18647	undefined
Xelaev18002334m		224113	49.737	50.5818	56.1424	0.389653	1	1.09303e-05	2.40739e-27		0.187585	0.199169	0.368976	0.137929	0.109134	0.0833913	0.218561	0.450985	vegetal	0.161392	0.141458	0.0413251	0.263057	0.392768	vegetal	0.143708	0.154282	0.208703	0.201959	0.291347	undefined	0	0	0	0	1	extreme vegetal
Xelaev18002338m		224117	394.41	410.442	385.106	305.359	1	0.626111	0.0198969	0.999986	0.998804	0.999984	0.999923	0.177872	0.210315	0.183507	0.222786	0.20552	undefined	0.226496	0.176775	0.17349	0.225645	0.197595	undefined	0.192076	0.221003	0.18895	0.199169	0.198802	animal	0.188094	0.163873	0.180933	0.196732	0.270367	undefined
Xelaev18002343m	*HIST3H2A	22444	1703.33	1679.33	1933.35	1323.57	1	0.960758	2.59469e-05	0.999986	0.99992	0.999984	0.999923	0.197435	0.235321	0.166444	0.21495	0.185851	undefined	0.221118	0.180199	0.204836	0.193586	0.200261	extreme animal	0.205341	0.194693	0.209101	0.19365	0.197215	undefined	0.20968	0.182707	0.206512	0.214051	0.18705	undefined	de novo	uniform increase
Xelaev18002344m	*HIST1H4A	4666	629.921	614.741	722.918	501.556	1	0.998904	0.000267825	0.999986	0.95717	0.999984	0.915164	0.161135	0.21918	0.163684	0.208716	0.247285	undefined	0.209439	0.172995	0.194975	0.203959	0.218632	undefined	0.212653	0.200746	0.207386	0.185432	0.193783	extreme animal	0.180018	0.197974	0.212219	0.21481	0.194979	undefined
Xelaev18002345m	*HIST3H3	1868	356.272	338.013	304.326	6.91393	1	0.526335	3.5212e-109	0.999986	0.939885	0.999984	0.999923	0.19259	0.188104	0.184641	0.229959	0.204707	undefined	0.243658	0.196475	0.168188	0.218757	0.172922	undefined	0.21207	0.187619	0.180302	0.233653	0.186356	undefined	0.0534359	0.183556	0.487767	0.275241	0	undefined	de novo	uniform increase
Xelaev18002346m		224121	153.192	150.95	137.276	105.115	1	0.64222	0.0306673	0.999986	0.99992	0.999984	0.999923	0.147296	0.18879	0.202617	0.226043	0.235254	undefined	0.148852	0.179812	0.248453	0.179978	0.242904	undefined	0.197749	0.178166	0.206316	0.214706	0.203062	undefined	0.203366	0.187926	0.199968	0.179606	0.229134	undefined
Xelaev18002364m		224128	465.7	437.797	444.643	329.064	1	0.533461	0.00122332	0.999986	0.993595	0.999984	0.999923	0.207137	0.21821	0.19155	0.199119	0.183984	animal	0.216047	0.215154	0.184795	0.197358	0.186646	undefined	0.191034	0.208967	0.19897	0.210085	0.190945	undefined	0.206785	0.230915	0.212145	0.185638	0.164516	animal
Xelaev18002367m	NLK	1711	1675.43	1818.05	1419.61	1235.14	1	0.221777	0.00118421	0.999986	0.323207	0.999984	0.999923	0.174996	0.188289	0.221106	0.204742	0.210868	undefined	0.173419	0.204246	0.21765	0.209852	0.194834	undefined	0.167597	0.184992	0.22224	0.209631	0.21554	undefined	0.21564	0.18014	0.192569	0.197542	0.21411	undefined
Xelaev18002371m	B2M	224132	102.801	98.4789	106.868	94.136	1	0.0199767	0.89755	0.999986	0.903123	0.999984	0.774354	0.334672	0.193282	0.122474	0.150794	0.198778	undefined	0.294376	0.204376	0.106325	0.168854	0.226069	undefined	0.208601	0.218915	0.169573	0.168592	0.234319	undefined	0.209968	0.192281	0.216082	0.190316	0.191353	undefined
Xelaev18002389m	ESD	7761	8.03724	7.11171	9.8057	49.7648	1	0.752445	2.28831e-12	0.999986	0.993708		0.999923	0.164122	0.282701	0.142836	0.087408	0.322932	undefined	0.308771	0.28845	0	0.268551	0.134229	undefined	0.161848	0.237655	0.239183	0.125426	0.235889	undefined	0.262601	0.178112	0.262693	0.121361	0.175232	undefined
Xelaev18002426m		224159	30.5689	6.07987	23.5896	2.08299	1	0.61412	0.000125263		0.952885	0.999984	0.999923	0.216643	0.168227	0.277418	0.148746	0.188966	undefined	0.330777	0.265946	0.308102	0.0428589	0.052316	extreme animal	0.163528	0.250907	0.258803	0.177913	0.14885	undefined	0.183993	0.218478	0.345247	0.252283	0	undefined
Xelaev18002537m	MICAL3	12702	2038.03	2292.89	1984.19	2071.7	1	0.0178122	0.240018	0.999986	0.0728149	0.999984	0.999923	0.173615	0.183478	0.222774	0.21007	0.210062	undefined	0.188862	0.185657	0.211927	0.209162	0.204392	undefined	0.170017	0.197222	0.217103	0.206846	0.208811	undefined	0.203942	0.19313	0.196149	0.212895	0.193884	undefined
Xelaev18002543m	*HIST3H3	1868	1384.23	1401.83	1369.13	623.535	1	0.623309	4.43097e-46	0.999986	0.998585	0.999984	0.537156	0.17714	0.200057	0.162805	0.2235	0.236498	undefined	0.198004	0.187274	0.205241	0.214263	0.195218	undefined	0.192493	0.188725	0.201644	0.212703	0.204434	undefined	0.219585	0.178038	0.23079	0.208309	0.163278	undefined	de novo	uniform increase
Xelaev18002564m	BICD1	20835	665.338	703.126	589.642	552.685	1	0.648413	0.002259	0.999986	0.99992	0.999984	0.999923	0.188954	0.193283	0.196783	0.183311	0.237669	undefined	0.192321	0.184152	0.174599	0.219166	0.229762	undefined	0.197114	0.203246	0.194475	0.199689	0.205477	undefined	0.201118	0.211521	0.196245	0.213389	0.177727	undefined
Xelaev18002577m	WNK2	22505	389.682	409.287	387.109	374.488	1	1.47219e-19	0.924643	0.999986	3.88408e-14	0.0010059	1.01462e-05	0.123744	0.122701	0.159548	0.214147	0.37986	vegetal	0.109686	0.151921	0.127624	0.26013	0.35064	vegetal	0.135006	0.148847	0.171062	0.194881	0.350204	vegetal	0.184449	0.171623	0.184874	0.220434	0.238619	undefined			1.5	early vegetal	same profile
Xelaev18002585m	YIPF4	224243	291.946	313.203	299.923	235.998	1	0.796489	0.0149699	0.999986	0.999788	0.999984	0.999923	0.206101	0.177544	0.208098	0.18193	0.226328	undefined	0.193869	0.23163	0.232899	0.177949	0.163652	undefined	0.211862	0.194826	0.210534	0.178459	0.20432	extreme animal	0.203933	0.196026	0.212072	0.202325	0.185643	undefined
Xelaev18002632m	*HIST3H3	1868	1808.09	1752.97	3101.17	3340.52	1	2.36215e-05	4.93616e-17	0.0999951	0.0445184	0.0224821	0.011807	0.263529	0.201569	0.152211	0.198929	0.183763	undefined	0.285652	0.174426	0.177908	0.17538	0.186634	extreme animal	0.263964	0.187093	0.192829	0.167856	0.188258	extreme animal	0.234362	0.193391	0.191397	0.200861	0.179989	extreme animal	degraded	uniform degradation	2	late animal	predefined
Xelaev18002635m		12837	240.359	198.671	194.631	253.168	1	0.80924	0.014904	0.999986	0.949461	0.999984	0.999923	0.183792	0.196427	0.191164	0.208135	0.220483	undefined	0.150664	0.166099	0.186078	0.215674	0.281485	undefined	0.194095	0.18554	0.222443	0.179593	0.21833	undefined	0.193779	0.217588	0.191681	0.222052	0.1749	undefined
Xelaev18002636m		22429	435.513	450.452	444.898	29.2696	1	0.56446	5.76699e-125	0.999986	0.853228	0.999984	0.999923	0.178107	0.22436	0.184624	0.216057	0.196852	undefined	0.227445	0.189483	0.245415	0.207623	0.130034	undefined	0.19066	0.20159	0.193087	0.232254	0.182409	undefined	0.246977	0.258928	0.229974	0.130932	0.133189	animal	de novo	uniform increase
Xelaev18002665m	CEP63	224281	297.33	291.918	232.82	210.558	1	0.890312	0.0466562	0.999986	0.993595	0.999984	0.999923	0.206345	0.202861	0.148987	0.24124	0.200567	undefined	0.232662	0.165855	0.153268	0.190992	0.257225	undefined	0.176903	0.232146	0.195828	0.200686	0.194438	animal	0.26385	0.172115	0.199301	0.182742	0.181993	extreme animal
Xelaev18002669m	*HIST1H4A	4666	469.632	410.826	664.285	493.947	1	0.373939	8.50921e-05	0.999986	0.925661	0.761935	0.999923	0.148965	0.203996	0.223322	0.222972	0.200746	undefined	0.148689	0.139988	0.241712	0.175376	0.294235	undefined	0.180376	0.215404	0.23889	0.177359	0.187971	undefined	0.141843	0.201149	0.217147	0.218283	0.221579	undefined	degraded	degradation in animal
Xelaev18002725m		224330	90.7731	71.0325	81.5188	322.355	1	0.823928	2.3248e-40	0.999986	0.881691	0.999984	0.999923	0.182696	0.171328	0.163638	0.216078	0.26626	undefined	0.214102	0.212869	0.249769	0.165736	0.157524	undefined	0.173492	0.235543	0.238917	0.17784	0.174208	undefined	0.173538	0.191096	0.210111	0.215426	0.209829	undefined	degraded	uniform degradation
Xelaev18002726m		224331	11.3362	12.5125	10.785	46.0637	1	0.0905155	9.365e-09	0.999986	0.345405	0.999984	0.999923	0.284246	0.26676	0.155681	0.076505	0.216808	extreme animal	0.0548351	0.426332	0.29129	0.15603	0.0715137	animal	0.120191	0.317643	0.281105	0.0545829	0.226478	animal	0.130343	0.176113	0.21972	0.216059	0.257765	undefined
Xelaev18002727m		224332	30.4852	23.5196	21.3445	63.5985	1	0.0263833	2.81147e-06	0.999986	0.454137	0.999984	0.999923	0.25115	0.333733	0.125529	0.100687	0.188901	animal	0.14165	0.210177	0.379225	0.0742109	0.194737	central	0.184585	0.181761	0.319414	0.0874573	0.226783	central	0.140475	0.236711	0.267845	0.192713	0.162257	undefined
Xelaev18002728m		224333	22.6628	15.1683	29.8982	68.2435	3.10084e-05	6.06499e-10	0.000150291	1.48015e-12	1.8604e-15	0.164261	0.0349942	0.603922	0.265383	0.114477	0.0162188	0	extreme animal	0	0.775345	0.224655	0	0	animal	0.0437936	0.389419	0.491563	0.0712734	0.00395074	undefined	0.0186488	0.250771	0.56962	0.150281	0.0106796	undefined			1.5	late animal	homogeneous very small, small
Xelaev18002731m		224336	13.8498	2.47931	13.2165	22.2721		0.640815	0.0205348	0.999986	0.99992		0.999923	0.299197	0.191126	0.184682	0.121996	0.202999	extreme animal	0	0.132858	0.233303	0	0.633839	extreme vegetal	0.241729	0.280905	0.140653	0.163811	0.172902	animal	0.216748	0.239957	0.126039	0.173355	0.243901	undefined
Xelaev18002745m	PHACTR1	22709	150.736	211.537	161.349	364.302	1	0.996809	0.0566293	0.999986	0.99992	0.999984	0.999923	0.181897	0.120711	0.303276	0.195135	0.198981	central	0.177464	0.218551	0.192604	0.222111	0.18927	undefined	0.205738	0.218023	0.179243	0.191087	0.20591	animal	0.230229	0.200526	0.20952	0.18178	0.177944	extreme animal	degraded	uniform degradation
Xelaev18002754m		224345	6.38302	6.10887	8.26121	26.93		0.653968	0.000384828	0.999986	0.99992			0.0495879	0	0	0.38895	0.561462	vegetal	0.113646	0.314583	0.167269	0.330395	0.0741064	undefined	0.216239	0.152916	0.180749	0.22353	0.226566	undefined	0.1426	0.137591	0.239626	0.210854	0.26933	undefined
Xelaev18002775m		224360	540.685	501.638	491.524	403.51	1	0.0669172	0.0869889	0.999986	0.863394	0.835118	0.999923	0.15505	0.211109	0.226205	0.204815	0.202821	undefined	0.148529	0.176966	0.225892	0.186596	0.262018	undefined	0.195028	0.197117	0.205353	0.172159	0.230343	undefined	0.178556	0.194703	0.229293	0.176827	0.22062	undefined
Xelaev18002791m		224370	94.1101	103.409	93.5447	56.2829	1	0.843693	0.00158943	0.999986	0.99992	0.999984	0.999923	0.168619	0.223035	0.246106	0.193721	0.168518	undefined	0.241704	0.166066	0.133398	0.214572	0.24426	undefined	0.177942	0.210005	0.210179	0.213153	0.188721	undefined	0.211171	0.161076	0.147122	0.278379	0.202252	undefined
Xelaev18002797m		224373	447.1	435.11	466.08	393.745	1	0.514002	0.0748622	0.999986	0.636891	0.999984	0.999923	0.190241	0.20327	0.205665	0.206038	0.194786	undefined	0.207087	0.175402	0.216699	0.208647	0.192166	undefined	0.224162	0.208043	0.192566	0.184894	0.190334	extreme animal	0.223053	0.190601	0.192593	0.19186	0.201891	extreme animal
Xelaev18002810m	GOLGA2	19900	174.865	188.754	156.096	12.8057	1	0.957467	1.12044e-60	0.999986	0.997738	0.999984	0.999923	0.182084	0.221868	0.230159	0.173788	0.192101	undefined	0.215261	0.192539	0.164372	0.204334	0.223494	undefined	0.207206	0.193534	0.213818	0.203554	0.181889	undefined	0.257963	0.210054	0.231535	0.188123	0.112325	extreme animal	de novo	uniform increase
Xelaev18002828m	IQSEC2	224387	192.789	222.043	178.331	214.26	0.361225	1.78553e-06	0.262588	0.999986	0.194979	0.000907164	0.0147077	0.129545	0.127779	0.178522	0.178841	0.385313	vegetal	0.102501	0.141599	0.141678	0.209791	0.40443	vegetal	0.156078	0.185787	0.200351	0.210365	0.247418	undefined	0.182027	0.21375	0.17428	0.235293	0.19465	undefined			1.5	late vegetal	predefined
Xelaev18002829m		224388	31.0366	35.8268	26.3935	26.3711	1	0.0858873	0.724601	0.999986	0.78104	0.999984	0.999923	0.168696	0.104245	0.134705	0.213658	0.378696	vegetal	0.181934	0.147488	0.0941281	0.266928	0.309522	vegetal	0.142969	0.176136	0.151129	0.248616	0.281151	vegetal	0.193553	0.2103	0.222608	0.142019	0.23152	undefined
Xelaev18002841m		224395	5306.17	5900.87	5090.68	5218.14	4.93603e-05	0.094099	0.00351899	0.999986	0.813073	0.0928458	0.00287456	0.249111	0.207325	0.18132	0.160375	0.201869	extreme animal	0.24723	0.197305	0.197088	0.162219	0.196157	extreme animal	0.194588	0.190542	0.201333	0.199105	0.214432	undefined	0.18666	0.197667	0.199844	0.200865	0.214964	undefined			1.5	late animal	homogeneous very small, small
Xelaev18002847m		224401	180.866	170.038	185.27	189.384	0.794304	3.29008e-07	0.981736	0.999986	0.00255376	1.62276e-06	0.0813797	0.316659	0.30635	0.158086	0.119914	0.0989911	extreme animal	0.469002	0.234268	0.169774	0.0799219	0.0470343	extreme animal	0.29622	0.291778	0.173902	0.137686	0.100414	extreme animal	0.249561	0.158355	0.194782	0.20585	0.191452	extreme animal			1.5	late animal	homogeneous very small, small
Xelaev18002879m		224424	89.0352	63.4182	41.0685	10.1359	1	4.37065e-08	7.94372e-05	0.999986	0.00151896	0.0444054	0.147337	0.280349	0.219477	0.0963799	0.0888319	0.314962	undefined	0.302889	0.116572	0.102114	0.0809828	0.397442	undefined	0.326277	0.122515	0.0931921	0.16297	0.295046	undefined	0.251187	0.178478	0.101573	0.0989291	0.369832	undefined
Xelaev18002911m		224448	267.068	284.932	212.446	222.263	1	0.522219	0.0115266	0.999986	0.853819	0.999984	0.999923	0.14276	0.236287	0.224224	0.206187	0.190543	animal	0.164221	0.204557	0.196202	0.211949	0.223071	undefined	0.179205	0.225538	0.226842	0.173417	0.194998	undefined	0.194075	0.162681	0.212922	0.207924	0.222398	undefined
Xelaev18002912m		224449	31.0557	32.9632	32.4581	60.816	1	0.0967978	0.00991632	0.999986	0.953974	0.999984	0.999923	0.20205	0.303806	0.061455	0.278627	0.154062	undefined	0.134671	0.297209	0.203829	0.194541	0.169749	animal	0.190293	0.24203	0.133499	0.19467	0.239508	undefined	0.165391	0.25041	0.173841	0.259112	0.151245	undefined
Xelaev18002979m		224504	121.184	132.358	99.4457	0	1	0.890843	1.51858e-55		0.97692	0.999984	0.999923	0.179719	0.202201	0.227307	0.260412	0.130362	undefined	0.188785	0.160962	0.15356	0.19159	0.305103	undefined	0.183953	0.195971	0.22495	0.173229	0.221897	undefined	0	0	0	0	0	undefined	de novo	uniform increase
Xelaev18003123m		224580	256.908	274.568	334.545	370.533	1	0.406588	0.00031822	0.999986	0.998513	0.999984	0.999923	0.226471	0.207298	0.160828	0.205515	0.199887	undefined	0.239159	0.207748	0.157665	0.253578	0.141851	undefined	0.206631	0.208674	0.18475	0.204141	0.195804	animal	0.184379	0.205754	0.209312	0.201293	0.199262	undefined
Xelaev18003130m		224585	2.09345	1.80028	2.72214	43.3241		0.917377	4.27769e-15	0.999986				0	0.438922	0	0.29591	0.265168	vegetal	0	0.366464	0.633536	0	0	undefined	0.133616	0.307999	0.272559	0.0415705	0.244256	animal	0.184414	0.181103	0.198248	0.276958	0.159277	undefined
Xelaev18003156m		224599	656.842	565.527	536.775	750.022	1	0.993849	3.14638e-06	0.999986	0.998067	0.999984	0.999923	0.202053	0.185077	0.197839	0.187259	0.227771	undefined	0.205844	0.210408	0.180422	0.204365	0.198961	undefined	0.191965	0.208875	0.19328	0.208702	0.197179	undefined	0.216497	0.201533	0.201547	0.189545	0.190878	extreme animal
Xelaev18003165m	SMARCD3	21269	21.9061	19.6267	21.4323	11.9511	1	1.64067e-08	0.49377	0.999986	0.0186766	0.999984	0.946008	0.106565	0.120964	0.157717	0.0897343	0.525019	extreme vegetal	0.160211	0.190774	0.0760543	0.0835324	0.489429	vegetal	0.122428	0.145304	0.157869	0.113879	0.460521	undefined	0.195421	0.0380394	0.233435	0.127867	0.405238	vegetal
Xelaev18003183m	SLC4A2	6927	115.007	107.333	77.9447	53.2671	1	0.247986	0.00163791	0.999986	0.99992	0.999984	0.999923	0.226622	0.201237	0.139409	0.154444	0.278288	undefined	0.288197	0.180392	0.170234	0.139063	0.222114	extreme animal	0.198651	0.212031	0.196769	0.17958	0.212969	undefined	0.180124	0.24134	0.246586	0.144694	0.187255	undefined
Xelaev18003187m		224620	266.722	271.117	255.192	209.007	1	0.810936	0.0326163	0.999986	0.99992	0.999984	0.999923	0.211116	0.181725	0.200547	0.236354	0.170258	undefined	0.210828	0.210768	0.185978	0.202795	0.18963	undefined	0.199472	0.202017	0.206134	0.203447	0.18893	undefined	0.170548	0.198428	0.250711	0.224781	0.155531	undefined
Xelaev18003193m		224625	68.9887	72.2118	80.8598	213.717	1	0.0157774	1.8907e-12	0.999986	0.00358483	0.999984	0.999923	0.195387	0.282255	0.174423	0.135012	0.212924	animal	0.225727	0.170491	0.260003	0.100551	0.243227	undefined	0.147937	0.2797	0.293136	0.150579	0.128648	undefined	0.153064	0.206955	0.214911	0.202133	0.222937	undefined	degraded	uniform degradation
Xelaev18003216m	PNRC2	6724	7490.2	7559.8	7271.79	6690.56	1	0.0848185	0.000831822	0.999986	0.880579	0.999984	0.999923	0.198414	0.194016	0.204608	0.191535	0.211427	undefined	0.181493	0.191157	0.206705	0.207626	0.213019	undefined	0.190357	0.196309	0.203288	0.204279	0.205767	undefined	0.202991	0.194849	0.200538	0.198011	0.203611	undefined
Xelaev18003227m		224642	3.19627	5.16402	4.25661	31.0179		0.9927	2.58443e-06	0.999986				0.120794	0	0	0.353009	0.526197	vegetal	0.134227	0.373867	0.19756	0.206819	0.0875267	animal	0.309688	0.136966	0.259534	0.201457	0.0923547	extreme animal	0.174739	0.227285	0.177347	0.212492	0.208136	undefined
Xelaev18003228m		224643	0.439224	6.66949	3.87149	23.733		0.941787	2.38447e-07	0.999986				0	1	0	0	0	animal	0.318041	0.235495	0	0.308205	0.138259	undefined	0.283588	0.134268	0.359497	0.117402	0.105245	undefined	0.182012	0.149388	0.223368	0.299788	0.145444	undefined
Xelaev18003276m	EIF4E2	21113	136.108	149.411	162.861	192.145	1	0.75097	0.0934271	0.999986	0.99992	0.999984	0.999923	0.271222	0.188843	0.186972	0.166656	0.186307	extreme animal	0.19281	0.203177	0.158449	0.210301	0.235263	undefined	0.198305	0.192809	0.201869	0.220046	0.18697	undefined	0.213066	0.232038	0.210229	0.199182	0.145486	animal
Xelaev18003286m		224676	118.511	96.4708	115.002	120.289	1	0.0914422	0.596388	0.999986	0.961982	0.999984	0.999923	0.280593	0.1942	0.185796	0.217136	0.122274	extreme animal	0.266895	0.149901	0.19719	0.183811	0.202203	extreme animal	0.224634	0.199942	0.196481	0.210731	0.168213	extreme animal	0.230413	0.173941	0.237586	0.193415	0.164646	undefined
Xelaev18003341m		224708	4.50442	8.02756	11.2287	26.7541		0.16645	0.00405715	0.999986	0.74549	0.999984		0.35051	0.151157	0.179273	0.176197	0.142863	extreme animal	0.316817	0.0676229	0.241421	0.21283	0.161308	extreme animal	0.207454	0.121257	0.156303	0.362564	0.152422	vegetal	0.299178	0.111775	0.26808	0.235243	0.0857241	extreme animal
Xelaev18003366m		224727	213.967	227.384	184.46	166.89	1	0.587257	0.0636795	0.999986	0.99992	0.999984	0.999923	0.255491	0.199868	0.176296	0.20395	0.164395	extreme animal	0.271131	0.222304	0.174097	0.1546	0.177868	extreme animal	0.192716	0.205576	0.218856	0.203536	0.179315	undefined	0.225153	0.178035	0.186529	0.197681	0.212601	undefined
Xelaev18003390m		3908	26.1766	25.1121	41.1005	14.3913	1	0.557004	0.0432288	0.999986	0.99992	0.999984	0.999923	0.318507	0.23236	0.169019	0.136784	0.143329	extreme animal	0.214481	0.300549	0.260799	0.189207	0.0349647	animal	0.225231	0.212729	0.192651	0.18214	0.187248	extreme animal	0.137968	0.28073	0.223409	0.194049	0.163844	animal
Xelaev18003505m	RPS12	4249	718.216	695.778	950.45	955.986	1	0.020925	5.81095e-06	0.999986	0.787191	0.999984	0.159579	0.270242	0.218384	0.147306	0.168468	0.1956	undefined	0.222836	0.176154	0.205126	0.176005	0.219878	extreme animal	0.25391	0.178706	0.19759	0.172964	0.19683	extreme animal	0.223549	0.207173	0.191227	0.185037	0.193014	extreme animal			1.5	late animal	predefined
Xelaev18003527m		224858	112.577	99.4818	100.361	140.312	1	0.93551	0.0523899	0.999986	0.935634	0.999984	0.999923	0.192224	0.160392	0.201389	0.226138	0.219857	undefined	0.224123	0.216655	0.171888	0.203105	0.184229	undefined	0.178424	0.235658	0.189694	0.186918	0.209306	animal	0.247817	0.197389	0.187602	0.194721	0.172471	extreme animal
Xelaev18003534m		224865	22.6628	20.8349	12.4495	60.0501	1	0.406626	1.29004e-10	0.999986	0.816954	0.999984	0.999923	0.0740922	0.337292	0.18696	0.221063	0.180592	undefined	0.172756	0.135441	0.24895	0.166875	0.275978	undefined	0.115773	0.103365	0.265269	0.284303	0.231291	vegetal	0.160943	0.184813	0.241357	0.211382	0.201504	undefined
Xelaev18003636m		14548	43.6905	37.7455	33.2263	89.0905	1	0.744435	1.06778e-06	0.999986	0.99992	0.999984	0.999923	0.201481	0.141081	0.215031	0.21951	0.222897	undefined	0.136315	0.172708	0.287814	0.193632	0.209532	undefined	0.171404	0.224189	0.217223	0.209137	0.178047	animal	0.229252	0.201612	0.24674	0.175298	0.147097	undefined
Xelaev18003654m		224921	35.1114	27.4754	26.4704	83.571	1	0.832591	1.36853e-09	0.999986	0.99992	0.999984	0.999923	0.225268	0.149135	0.091097	0.315217	0.219282	vegetal	0.161625	0.200447	0.185891	0.31887	0.133167	undefined	0.220225	0.180976	0.185071	0.220703	0.193024	undefined	0.184148	0.190574	0.223964	0.213926	0.187388	undefined
Xelaev18003655m		224922	245.863	232.727	231.021	455.377	1	0.435738	2.65683e-21	0.999986	0.966972	0.999984	0.999923	0.186829	0.167221	0.160573	0.264888	0.220489	undefined	0.159744	0.180287	0.188631	0.221037	0.2503	undefined	0.161491	0.199551	0.207317	0.209016	0.222625	undefined	0.219434	0.2063	0.187886	0.202858	0.183522	extreme animal	degraded	uniform degradation
Xelaev18003708m		224959	336.159	380.959	445.283	390.526	1	0.570685	0.083737	0.999986	0.891934	0.999984	0.999923	0.171701	0.232606	0.184776	0.230169	0.180748	undefined	0.156135	0.216118	0.20201	0.178849	0.246888	undefined	0.180145	0.206915	0.218118	0.186532	0.20829	undefined	0.214537	0.175293	0.19853	0.189379	0.222261	undefined
Xelaev18003723m		224965	11.7849	8.97241	42.4577	56.9059	1	1.05162e-72	0.0773468	7.00556e-30	4.48166e-32	0.126324	0.999923	0	0	0	0.0390834	0.960917	extreme vegetal	0	0	0	0.0547285	0.945272	extreme vegetal	0.00361538	0.00538798	0.00442296	0.0291666	0.957407	extreme vegetal	0.00912456	0.00541736	0.0107214	0.0469843	0.927752	extreme vegetal			1.5	late vegetal	predefined
Xelaev18003734m		224973	769.868	518.22	497.342	110.51	1	0.282391	8.62413e-05	0.999986	0.857419	0.116149	0.382721	0.349762	0.166099	0.139764	0.238821	0.105554	extreme animal	0.320095	0.173771	0.175525	0.194793	0.135816	extreme animal	0.233988	0.21932	0.181564	0.178129	0.187	extreme animal	0.235025	0.157432	0.163117	0.211857	0.232569	undefined	de novo	uniform increase
Xelaev18003737m		12687	211.181	214.898	279.397	490.643	1.40054e-05	1.3575e-08	5.1645e-29	0.999986	0.000944563	0.00333635	0.00379094	0.394023	0.172394	0.181959	0.113099	0.138526	extreme animal	0.28523	0.309725	0.193426	0.133515	0.0781038	animal	0.287338	0.197325	0.162744	0.190499	0.162094	extreme animal	0.216083	0.205134	0.196533	0.191922	0.190329	extreme animal	degraded	uniform degradation	1.5	late animal	predefined
Xelaev18003745m		224982	148.435	164.995	159.802	68.1213	1	0.500294	2.29057e-12	0.999986	0.99992	0.999984	0.999923	0.217913	0.19426	0.185449	0.183571	0.218806	undefined	0.266733	0.215595	0.149227	0.168541	0.199904	undefined	0.220135	0.200064	0.191776	0.196365	0.19166	extreme animal	0.21017	0.221371	0.186109	0.21813	0.164221	animal
Xelaev18003789m		16803	7.59802	10.1226	11.7232	51.5804	1	0.162628	0.0120693	0.999986	0.697234	0.999984		0.399992	0.41289	0.0930401	0.0940784	0	animal	0.40517	0.344027	0	0.103703	0.1471	undefined	0.25244	0.251881	0.136406	0.0697272	0.289547	undefined	0.223641	0.243601	0.153603	0.161333	0.217823	animal
Xelaev18003850m		13380	41.6997	46.0654	51.4801	74.9974	1	0.892367	0.0706696	0.999986	0.753931	0.999984	0.999923	0.199889	0.201244	0.259166	0.162304	0.177397	undefined	0.253052	0.226699	0.205313	0.194902	0.120034	extreme animal	0.236353	0.253443	0.181625	0.180089	0.148488	animal	0.192121	0.156134	0.187585	0.217002	0.247158	undefined
Xelaev18003872m		225063	92.222	68.7345	53.3726	124.143	1	0.339148	0.00297873	0.999986	0.955684	0.999984	0.999923	0.258945	0.205657	0.154528	0.226794	0.154077	extreme animal	0.201478	0.245184	0.0948214	0.199119	0.259398	undefined	0.221131	0.23096	0.173176	0.181423	0.193311	animal	0.23681	0.221498	0.166914	0.196047	0.178731	undefined
Xelaev18003900m	TRIM8	8647	2996.02	3070.34	2793.96	2452.4	1	0.261851	8.31994e-05	0.862868	0.993708	0.999984	0.999923	0.195248	0.193997	0.210056	0.199817	0.200881	undefined	0.190833	0.194345	0.21772	0.206432	0.190671	undefined	0.200575	0.193579	0.207977	0.202513	0.195357	undefined	0.186392	0.185821	0.207071	0.19902	0.221695	undefined
Xelaev18003918m	PDCD11	2630	4568.08	4475.22	4459	4282.16	1	0.000203295	0.273581	0.999986	0.354711	0.999984	0.999923	0.179128	0.194032	0.205701	0.219347	0.201791	undefined	0.183975	0.201114	0.211266	0.213666	0.189979	undefined	0.186828	0.200845	0.2082	0.201686	0.202441	undefined	0.191469	0.204532	0.202203	0.201548	0.200247	undefined
Xelaev18003922m		225085	236.117	232.251	218.77	196.728	1	0.0310584	0.599694	0.999986	0.819989	0.999984	0.999923	0.267239	0.168745	0.17963	0.214932	0.169454	extreme animal	0.277179	0.237408	0.140447	0.171634	0.173332	undefined	0.23237	0.210107	0.185542	0.174338	0.197643	extreme animal	0.256918	0.18378	0.185216	0.193454	0.180632	extreme animal
Xelaev18003962m		225113	0.878448	4.16118	1.60365	20.8171		0.671828	2.2349e-06	0.999986				0	0	0	1	0	vegetal	0	0.115316	0.299034	0.13545	0.450201	vegetal	0	0.39832	0.220983	0.12992	0.250776	animal	0.182217	0.205776	0.0924451	0.219646	0.299916	vegetal
Xelaev18003966m	RPS19	6807	953.051	891.646	1081.93	1082.88	1	1.2481e-05	0.00810758	0.999986	0.00766575	0.999984	0.514063	0.240125	0.231912	0.181806	0.171536	0.174621	extreme animal	0.24168	0.1988	0.176967	0.181875	0.200677	undefined	0.264151	0.200195	0.197231	0.165985	0.172439	extreme animal	0.231794	0.185728	0.203608	0.19477	0.184099	extreme animal
Xelaev18004041m		225174	28.2701	24.5829	28.8998	46.3794	1	0.07668	0.107077	0.999986	0.2286	0.999984	0.999923	0.174563	0.208452	0.143807	0.168901	0.304278	undefined	0.16011	0.162474	0.273325	0.218675	0.185416	undefined	0.130566	0.198426	0.243519	0.0953829	0.332107	undefined	0.182765	0.155201	0.11268	0.277111	0.272243	vegetal
Xelaev18004063m	RPL11	8240	2492.87	2300.07	2634.14	2650.1	1	0.0286957	0.390571	5.42751e-06	0.0063924	0.999984	0.999923	0.218592	0.208539	0.193513	0.176269	0.203087	extreme animal	0.201389	0.176633	0.189461	0.179248	0.25327	undefined	0.23772	0.211118	0.180331	0.183711	0.187121	undefined	0.254717	0.180877	0.194947	0.188666	0.180792	extreme animal
Xelaev18004064m	*EEF1A1	4667	8014.94	8089.88	7802.43	8426.52	1	0.0101883	0.152895	0.01508	0.474757	0.999984	0.999923	0.200355	0.22374	0.205926	0.185982	0.183998	animal	0.213325	0.203757	0.20383	0.182146	0.196942	extreme animal	0.213963	0.208189	0.201206	0.188449	0.188194	extreme animal	0.227419	0.197722	0.194875	0.192161	0.187823	extreme animal
Xelaev18004100m		12451	39911.3	36505.6	35854.4	30737.2	1	0.730748	2.82619e-10	0.0657356	0.99992	0.932817	0.999923	0.185247	0.211327	0.194146	0.206897	0.202382	undefined	0.184068	0.181442	0.227425	0.202568	0.204496	undefined	0.201209	0.190275	0.208802	0.198157	0.201556	undefined	0.21539	0.184195	0.190209	0.203065	0.207141	undefined
Xelaev18004171m		225260	19.9058	19.9795	32.5723	44.1138	1	0.458129	0.0148177	0.999986	0.939885	0.999984	0.999923	0.205265	0.276704	0.0605567	0.216343	0.241132	undefined	0.287034	0.170043	0.134848	0.13247	0.275605	extreme animal	0.184514	0.194033	0.153552	0.258131	0.20977	undefined	0.249869	0.307871	0.188836	0.154167	0.0992564	animal
Xelaev18004172m		225261	26.5227	17.3528	24.8349	7.58719	1	0.997846	0.00726254	0.999986	0.999757	0.999984	0.999923	0.289459	0.162151	0.147773	0.252147	0.14847	undefined	0.204732	0.167943	0.278849	0.194303	0.154173	undefined	0.18775	0.243259	0.210468	0.190547	0.167976	animal	0.0817245	0.0951893	0.249376	0.261667	0.312043	vegetal
Xelaev18004179m		225265	21.6627	20.3927	37.054	13.5097	0.355539	1.12829e-30	0.0615026	0.256225	1.92508e-26	0.010814	1.71533e-05	0	0.0114028	0.0508354	0.108864	0.828898	extreme vegetal	0.17088	0.0135296	0	0.237569	0.578021	extreme vegetal	0.0215965	0.0399548	0.04079	0.0723784	0.82528	extreme vegetal	0.129827	0.0605314	0.0185524	0.253362	0.537727	extreme vegetal
Xelaev18004187m	EPHB2	16274	7.0371	10.3885	8.36831	30.7184	1	0.977924	0.000230112	0.999986	0.939885	0.999984		0.186232	0.246112	0.0952507	0.0936163	0.378789	undefined	0.347268	0.214748	0.303177	0.103287	0.0315195	extreme animal	0.0756322	0.222387	0.15009	0.276776	0.275116	vegetal	0.205971	0.150719	0.206893	0.175368	0.261049	undefined
Xelaev18004190m	SLC2A1	17635	104.1	83.0449	95.4372	77.7723	1	7.31312e-05	0.587444	0.999986	0.0301523	0.999984	0.603254	0.272375	0.0898247	0.121069	0.222936	0.293795	vegetal	0.146243	0.159653	0.139367	0.208031	0.346707	vegetal	0.229077	0.133098	0.153865	0.200926	0.283034	undefined	0.238557	0.171846	0.16382	0.196515	0.229263	undefined
Xelaev18004241m		225290	177.042	168.214	207.18	257.375	1	0.711377	0.0101033	0.999986	0.741658	0.999984	0.999923	0.222386	0.142741	0.172165	0.262971	0.199737	undefined	0.145319	0.158649	0.26391	0.192286	0.239836	undefined	0.189734	0.192888	0.173088	0.234697	0.209593	undefined	0.208581	0.230606	0.200025	0.19392	0.166868	animal
Xelaev18004250m	FAM3D	16524	64.8949	63.9208	81.599	23.8856	1	0.440806	3.07796e-07	0.999986	0.53101	0.999984	0.999923	0.217397	0.185333	0.26891	0.156648	0.171712	undefined	0.132446	0.258478	0.258226	0.215659	0.135192	animal	0.263519	0.186782	0.203756	0.191993	0.15395	extreme animal	0.241616	0.226907	0.132907	0.209953	0.188617	undefined
Xelaev18004308m		225339	12.6634	11.1255	12.0496	152.531	1	0.990748	5.11014e-47	0.999986	0.99992	0.999984	0.999923	0.158833	0.111592	0.120491	0.30305	0.306034	vegetal	0.278549	0.245448	0.214837	0.189394	0.0717725	extreme animal	0.178682	0.243715	0.227552	0.144223	0.205828	animal	0.1973	0.194406	0.21772	0.176997	0.213577	undefined	degraded	uniform degradation
Xelaev18004342m		225369	53.0264	40.5486	47.7062	22.3353	1	0.227281	0.0043721	0.999986	0.939885	0.999984	0.999923	0.161059	0.253266	0.218033	0.179538	0.188104	animal	0.195247	0.221402	0.192452	0.278923	0.111976	undefined	0.179374	0.231962	0.173376	0.235899	0.179389	undefined	0.110992	0.292123	0.20738	0.143797	0.245708	animal
Xelaev18004386m	ADGRE1	11090	19.4666	24.6409	24.395	55.7173	1	0.476797	0.00235914	0.999986	0.99992	0.999984	0.999923	0.28751	0.179926	0.16141	0.23853	0.132624	extreme animal	0.280106	0.165952	0.301883	0.117748	0.134311	undefined	0.259232	0.225071	0.171886	0.154045	0.189764	extreme animal	0.255428	0.241086	0.196627	0.162682	0.144177	extreme animal
Xelaev18004387m	*HIST1H4A	4666	8040.89	7858.97	11771.1	9826.69	1	0.972966	0.00101466	0.999986	0.992458	0.999984	0.436733	0.181908	0.25051	0.167802	0.186997	0.212782	animal	0.221539	0.174915	0.200254	0.180164	0.223128	undefined	0.217223	0.205683	0.202111	0.185195	0.189788	extreme animal	0.183729	0.204726	0.213922	0.216395	0.181229	undefined	degraded	uniform degradation
Xelaev18004397m		225400	24.2144	21.6904	21.0504	10.998	1	0.0240217	0.124601	0.999986	0.994105	0.999984	0.999923	0.379609	0.171804	0.226925	0.182462	0.0391997	extreme animal	0.351855	0.273902	0.289255	0.0527771	0.0322114	extreme animal	0.229	0.20111	0.227713	0.191829	0.150347	extreme animal	0.306297	0.133118	0.220165	0.209253	0.131167	extreme animal
Xelaev18004526m		225486	140.212	146.345	128.685	224.148	1	0.94811	5.63775e-06	0.999986	0.980462	0.999984	0.999923	0.206207	0.190481	0.186384	0.217486	0.199442	undefined	0.229315	0.182174	0.15573	0.178644	0.254137	undefined	0.199463	0.204469	0.187561	0.227145	0.181362	undefined	0.198694	0.204966	0.21792	0.196393	0.182027	undefined
Xelaev18004536m		225490	52.6993	54.4168	55.3318	99.4415	1	0.688605	0.00394885	0.999986	0.973261	0.999984	0.999923	0.118867	0.244018	0.226431	0.233799	0.176884	undefined	0.250856	0.189305	0.169819	0.244728	0.145292	extreme animal	0.192738	0.208695	0.151135	0.218143	0.229288	undefined	0.242287	0.139632	0.167697	0.207073	0.243311	undefined
Xelaev18004546m		225497	162.211	164.968	135.593	105.176	1	0.713225	0.0023271	0.999986	0.99992	0.999984	0.999923	0.198631	0.22839	0.217808	0.207772	0.147398	animal	0.191487	0.164761	0.220232	0.262199	0.161321	undefined	0.187846	0.21479	0.201942	0.2009	0.194522	animal	0.219218	0.156275	0.200352	0.233148	0.191008	undefined
Xelaev18004560m		225503	11.8876	17.2923	17.1617	75.9085	1	0.816672	7.1663e-09	0.999986	0.99992	0.999984	0.999923	0.38974	0	0.281183	0.193979	0.135099	extreme animal	0.0668674	0.206255	0.145505	0.313224	0.268149	vegetal	0.232423	0.229367	0.195947	0.201835	0.140428	extreme animal	0.199549	0.211987	0.251786	0.161568	0.17511	undefined
Xelaev18004670m	RAB5IF	9463	306.029	291.897	362.317	447.919	1	0.00444588	6.70292e-06	0.999986	0.177663	0.999984	0.477391	0.200477	0.207451	0.152404	0.151308	0.288359	undefined	0.247079	0.167142	0.189647	0.211755	0.184377	extreme animal	0.21794	0.188165	0.170258	0.188763	0.234873	undefined	0.214939	0.19088	0.186165	0.205043	0.202972	undefined
Xelaev18004672m	TGIF2-RAB5IF	11933	20.0275	24.0802	24.5657	75.3105	1	0.642601	2.13573e-10	0.999986	0.993595	0.999984	0.999923	0.277287	0.350718	0.164674	0.0380019	0.169319	animal	0.248338	0.179255	0.178507	0.23859	0.155311	extreme animal	0.184487	0.194639	0.176671	0.15515	0.289053	undefined	0.206721	0.194192	0.270396	0.163636	0.165055	undefined
Xelaev18004738m		225631	475.173	648.212	525.859	918.796	1	0.832591	0.00122733	0.999986	0.99992	0.999984	0.999923	0.206528	0.179616	0.209542	0.194658	0.209657	undefined	0.190167	0.191517	0.218269	0.211041	0.189006	undefined	0.199851	0.186631	0.192988	0.212695	0.207835	undefined	0.178836	0.188917	0.205652	0.196704	0.229891	undefined	degraded	uniform degradation
Xelaev18004745m		225633	3.96253	6.07987	5.25154	167.576	1	0.840157	7.42242e-81	0.999986				0.282655	0.211855	0.141251	0.172877	0.191361	undefined	0	0.270074	0.116725	0.454641	0.15856	vegetal	0.114658	0.139721	0.308111	0.145957	0.291553	undefined	0.171645	0.228907	0.166451	0.208209	0.224787	undefined	degraded	uniform degradation
Xelaev18004746m		225634	499.902	454.057	545.778	644.41	1	0.49216	0.00030967	0.999986	0.945481	0.999984	0.999923	0.221465	0.15503	0.213329	0.221392	0.188784	undefined	0.175607	0.195311	0.223719	0.178433	0.22693	undefined	0.218857	0.193148	0.1973	0.188687	0.202008	extreme animal	0.209609	0.186663	0.211156	0.206895	0.185676	undefined
Xelaev18004836m		225672	581.75	598.896	730.563	662.215	1	0.735479	0.0693818	0.999986	0.99992	0.999984	0.999923	0.221162	0.160028	0.222187	0.206182	0.19044	undefined	0.176134	0.209625	0.215709	0.209279	0.189253	undefined	0.194466	0.193564	0.207081	0.20434	0.200548	undefined	0.176503	0.19988	0.219848	0.197704	0.206066	undefined
Xelaev18004847m	P2RX7	20617	0.439224	0	0	179.865	1	0.950976	2.62325e-118	0.999986				0	1	0	0	0	animal	0	0	0	0	0	undefined	0	0	0	0	0	undefined	0.217154	0.158496	0.174958	0.212694	0.236698	undefined	degraded	uniform degradation
Xelaev18004886m			2.64486	6.66949	5.15703	21.7619		0.934791	0.000302835	0.999986	0.678061			0.299409	0	0.163987	0.145832	0.390772	vegetal	0.198577	0.222267	0.190647	0.129533	0.258976	undefined	0.355792	0.147288	0.0669211	0.33313	0.0968692	undefined	0.152266	0.174053	0.206835	0.195309	0.271537	undefined
Xelaev18004917m		12932	62.5961	40.667	48.8231	32.5453	1	0.395346	0.092297	0.999986	0.877672	0.999984	0.999923	0.145832	0.22875	0.289617	0.173529	0.162271	undefined	0.191887	0.226867	0.226471	0.17695	0.177825	animal	0.196875	0.235245	0.244065	0.169032	0.154783	undefined	0.200615	0.161355	0.22773	0.224212	0.186088	undefined
Xelaev18004929m		225719	24.5319	21.6614	39.0244	76.6337	1	0.752148	3.46603e-07	0.999986	0.849249	0.999984	0.999923	0.157608	0.124063	0.15341	0.308527	0.256391	vegetal	0.226119	0.294755	0.272854	0.0965301	0.109743	animal	0.216093	0.241068	0.236975	0.12621	0.179655	animal	0.216345	0.214575	0.199795	0.175503	0.193783	extreme animal
Xelaev18005044m		225788	20.8964	28.6861	32.2171	31.9564	1	9.04892e-49	0.69255	1.37152e-07	1.16819e-18	0.0011289	2.16584e-05	0.0181794	0	0.0245324	0.124675	0.832613	extreme vegetal	0.0372108	0.0397866	0	0.209714	0.713289	extreme vegetal	0.016508	0.0387885	0.0646658	0.213754	0.666284	extreme vegetal	0.0154982	0.0819877	0.118965	0.106367	0.677183	extreme vegetal
Xelaev18005045m		225789	31.0271	37.3612	49.1004	44.0827	1	3.4492e-43	0.537578	7.5733e-06	1.08759e-15	2.84367e-07	1.4396e-05	0.0762302	0.017301	0	0.212713	0.693755	extreme vegetal	0	0.0385152	0.0556451	0.166177	0.739663	extreme vegetal	0.0507288	0.0325092	0.0517406	0.14599	0.719031	extreme vegetal	0.0693499	0.117777	0.0629558	0.135431	0.614486	extreme vegetal
Xelaev18005061m		225794	2042.88	2048.08	2409.61	881.215	1	0.0250225	4.40221e-41	0.999986	0.0934255	0.293266	0.999923	0.21342	0.172223	0.160298	0.203616	0.250443	undefined	0.223429	0.172697	0.170587	0.185387	0.247901	undefined	0.219258	0.198401	0.186663	0.18132	0.214358	extreme animal	0.218887	0.174114	0.21687	0.203122	0.187008	extreme animal	de novo	uniform increase	2	polar	homogeneous very small
Xelaev18005062m		225795	3568.25	3642	3837.43	2661.15	0.000432578	0.000100773	6.56239e-17	0.000126269	0.015946	0.00123673	0.000358451	0.19039	0.186917	0.149565	0.199178	0.27395	undefined	0.211566	0.154295	0.158042	0.18161	0.294487	undefined	0.234587	0.194892	0.174957	0.183345	0.212218	undefined	0.251213	0.193183	0.193293	0.186818	0.175493	extreme animal			2	polar	homogeneous very small
Xelaev18005066m		225796	22.0088	25.4093	33.1357	5.35532	1	0.545946	1.19028e-06		0.99992	0.999984	0.999923	0.26066	0.277083	0.0906201	0.189836	0.1818	animal	0.355228	0.169362	0.158926	0.188643	0.127841	extreme animal	0.236537	0.21418	0.201441	0.185391	0.162451	extreme animal	0.268487	0.242539	0.280661	0.0404509	0.167861	undefined
Xelaev18005094m		225803	0	0	0.405394	119.128	1	0.974931	8.48805e-81	0.999986				0	0	0	0	0	undefined	0	0	0	0	0	undefined	0.558648	0.441352	0	0	0	undefined	0.226969	0.196571	0.181199	0.196801	0.19846	undefined
Xelaev18005103m		225805	39.2887	33.0527	36.8657	64.2289	1	0.0986118	0.019526	0.999986	0.99992	0.79833	0.999923	0.350939	0.263564	0.198622	0.1141	0.0727741	extreme animal	0.369361	0.310362	0.103003	0.060395	0.156879	extreme animal	0.243833	0.199809	0.200008	0.188928	0.167423	extreme animal	0.208956	0.190537	0.278461	0.131673	0.190373	undefined
Xelaev18005230m		225851	17.3922	21.6904	42.3511	38.5177	1	0.416816	0.00106411	0.999986	0.988452	0.999984	0.999923	0.264051	0.0884661	0.148863	0.124463	0.374158	undefined	0.284413	0.240741	0.186552	0.127396	0.160898	extreme animal	0.216473	0.178598	0.198017	0.171262	0.235649	undefined	0.264159	0.115979	0.196748	0.233329	0.189785	undefined
Xelaev18005235m	UCHL1	9806	1145.9	1178.55	1446.19	1091.69	1	0.00091079	1.25275e-08	0.999986	0.0658215	0.999984	0.999923	0.233502	0.206602	0.179269	0.187539	0.193088	undefined	0.226426	0.191768	0.189865	0.173434	0.218507	extreme animal	0.236096	0.188613	0.196626	0.189707	0.188958	extreme animal	0.206691	0.201903	0.210052	0.190449	0.190905	undefined
Xelaev18005341m	CYP4V2	7894	786.95	813.055	877.382	928.613	1	0.00638903	0.072633	0.999986	0.0116329	0.999984	0.999923	0.228188	0.197108	0.211312	0.185888	0.177503	extreme animal	0.213042	0.203365	0.230667	0.186103	0.166823	undefined	0.233777	0.213058	0.19211	0.188874	0.172181	extreme animal	0.193908	0.203909	0.190972	0.217067	0.194144	undefined
Xelaev18005348m	PDLIM3	20767	36.3359	24.4645	8.28815	0	1	0.036555	1.22027e-10		0.429161	0.999984	0.47007	0.506231	0.0904703	0.148293	0.107407	0.147599	extreme animal	0.309037	0.138211	0.0948529	0.101616	0.356282	undefined	0.104041	0.162862	0.252687	0.0484675	0.431942	undefined	0	0	0	0	0	undefined
Xelaev18005374m	STOX2	17022	1311.36	1380.41	1229.15	1456.26	1	0.193264	0.00193142	0.999986	0.953078	0.999984	0.999923	0.174826	0.183469	0.215385	0.225538	0.200782	undefined	0.177624	0.212885	0.207313	0.216363	0.185814	undefined	0.189669	0.203104	0.212367	0.202824	0.192036	undefined	0.194503	0.204746	0.209399	0.195366	0.195987	undefined
Xelaev18005424m	PALLD	22436	239.881	234.227	309.95	389.097	1	0.670486	1.54009e-06	0.999986	0.99992	0.999984	0.999923	0.257249	0.207215	0.168214	0.207896	0.159426	extreme animal	0.210386	0.213047	0.140826	0.198271	0.23747	undefined	0.195272	0.213508	0.199615	0.197279	0.194326	animal	0.201231	0.201157	0.185908	0.215699	0.196005	undefined
Xelaev18005463m		225929	226.096	234.082	273.653	293.558	1.00963e-05	2.39978e-17	0.0984064	0.999986	9.2579e-10	5.88807e-11	8.06091e-11	0.0947065	0.120159	0.0851183	0.188803	0.511213	extreme vegetal	0.0997089	0.099686	0.0612704	0.233032	0.506302	extreme vegetal	0.162294	0.151715	0.168625	0.195875	0.321491	vegetal	0.163744	0.183076	0.192301	0.188658	0.272221	undefined			2	late vegetal	predefined
Xelaev18005520m			3.63549	11.7151	11.293	21.6845		0.77543	0.0903598	0.999986	0.728199	0.999984		0.0901407	0	0	0.281901	0.627959	extreme vegetal	0.156678	0.173174	0.324245	0.279158	0.0667442	undefined	0.331025	0.238036	0.151783	0.192951	0.0862048	extreme animal	0.225671	0.272408	0.250974	0.149049	0.101898	animal
Xelaev18005532m		225958	38.9617	37.4482	31.7117	9.40695	1	0.988346	1.70261e-05	0.999986	0.99992	0.999984	0.999923	0.167872	0.359271	0.16501	0.162745	0.145103	animal	0.123277	0.146144	0.277118	0.26958	0.18388	undefined	0.228755	0.209902	0.198086	0.147071	0.216186	extreme animal	0.168753	0.153155	0.24557	0.316141	0.11638	undefined
Xelaev18005674m		226018	63.0354	53.7982	88.4891	94.4326	1	0.207051	0.00943636	0.999986	0.853768	0.999984	0.999923	0.227895	0.249454	0.21131	0.131577	0.179764	animal	0.239485	0.228578	0.18023	0.156601	0.195107	extreme animal	0.257999	0.231034	0.168041	0.161862	0.181065	extreme animal	0.201686	0.212414	0.191127	0.2062	0.188572	animal
Xelaev18005788m	DCK	7814	1541.43	1552.49	1574.56	1271.57	1	0.92591	7.67948e-06	0.999986	0.868771	0.999984	0.999923	0.204215	0.197187	0.200764	0.202724	0.19511	extreme animal	0.205047	0.201623	0.202415	0.20093	0.189986	extreme animal	0.200368	0.18935	0.197915	0.19766	0.214706	undefined	0.196239	0.199818	0.207533	0.192862	0.203548	undefined
Xelaev18005792m	DCK	7814	1126.34	1063.51	1220.19	755.626	1	0.464343	7.77557e-14	0.999986	0.56265	0.999984	0.999923	0.201118	0.187724	0.226128	0.198307	0.186722	undefined	0.194368	0.204326	0.208794	0.179056	0.213456	undefined	0.22006	0.199626	0.187643	0.185402	0.207268	extreme animal	0.186172	0.196288	0.190335	0.183202	0.244004	undefined	de novo	uniform increase
Xelaev18005831m		226071	158.277	154.196	188.937	113.251	1	0.186789	0.000126282	0.999986	0.515878	0.999984	0.999923	0.237093	0.1718	0.169079	0.225943	0.196085	undefined	0.234719	0.215731	0.212643	0.190109	0.146797	extreme animal	0.24478	0.197165	0.197553	0.187538	0.172964	extreme animal	0.191999	0.183689	0.253447	0.194008	0.176857	undefined
Xelaev18005853m		226082	673.647	674.914	638.933	526.238	1	0.665811	0.00156071	0.999986	0.99992	0.999984	0.634377	0.189448	0.224727	0.149097	0.190251	0.246477	undefined	0.186834	0.199354	0.205377	0.19371	0.214725	undefined	0.201362	0.19142	0.197037	0.204868	0.205313	undefined	0.19006	0.210431	0.192795	0.200522	0.206191	undefined
Xelaev18005858m	SHROOM3	19430	128.875	141.889	141.935	56.6891	1	0.272523	3.95552e-07	0.999986	0.807686	0.999984	0.999923	0.166309	0.177993	0.253691	0.206744	0.195263	undefined	0.173986	0.195178	0.19161	0.257119	0.182106	undefined	0.159519	0.206218	0.229814	0.198757	0.205693	undefined	0.144905	0.228038	0.188435	0.210538	0.228083	undefined
Xelaev18006061m		226202	66.0263	70.2351	182.471	487.486	0.24211	0.204775	5.18894e-43	0.999986	0.526778	0.999984	0.933509	0.105977	0.149987	0.17538	0.191523	0.377133	vegetal	0.173592	0.132708	0.112025	0.2856	0.296075	vegetal	0.179174	0.165473	0.191176	0.219392	0.244786	undefined	0.208801	0.207006	0.217206	0.194944	0.172044	undefined	degraded	uniform degradation
Xelaev18006154m			8.91569	6.55108	19.187	30.7688	1	0.764506	0.00126324	0.999986	0.929837	0.999984	0.999923	0.297234	0.109344	0.2287	0.133839	0.230883	extreme animal	0.144905	0.0804719	0.245757	0.167454	0.361413	vegetal	0.111406	0.207767	0.177905	0.221961	0.280961	vegetal	0.151716	0.319018	0.255788	0.113274	0.160204	animal
Xelaev18006163m		226241	0	0	0	25.0916		0.995525	3.70303e-14	0.999986				0	0	0	0	0	undefined	0	0	0	0	0	undefined	0	0	0	0	0	undefined	0.301618	0.139382	0.223482	0.164645	0.170874	extreme animal
Xelaev18006249m		226267	199.592	209.028	193.054	321.381	1	0.930862	7.97161e-11	0.999986	0.99992	0.999984	0.999923	0.166198	0.245548	0.167281	0.204865	0.216108	undefined	0.207331	0.217439	0.163911	0.212106	0.199213	undefined	0.184173	0.194177	0.21592	0.198821	0.20691	undefined	0.19848	0.193293	0.199253	0.198708	0.210266	undefined
Xelaev18006360m		16654	39.167	33.6713	32.52	12.0451	1	0.924806	0.00923641	0.999986	0.988005	0.999984	0.999923	0.254067	0.0942572	0.322519	0.185225	0.143932	undefined	0.200954	0.166257	0.218583	0.22626	0.187946	undefined	0.113789	0.252853	0.205768	0.223031	0.204558	undefined	0.211424	0.163657	0.217716	0.165897	0.241306	undefined
Xelaev18006363m			23.8778	16.9395	14.0262	8.50579	1	0.0244876	0.520916	0.999986	0.690612	0.999984	0.999923	0.424682	0.168338	0.073586	0.0869068	0.246487	undefined	0.350563	0.223171	0.167572	0.136732	0.121963	extreme animal	0.283071	0.181271	0.0772297	0.194801	0.263627	undefined	0.468454	0.24964	0.0710363	0.0267635	0.184106	extreme animal
Xelaev18006368m			138.352	138.585	193.785	451.006	0.0135708	1.15478e-12	4.33997e-31	0.999986	8.54154e-08	0.0133604	0.000516535	0.117298	0.114581	0.122219	0.206513	0.43939	vegetal	0.110486	0.109555	0.125135	0.2638	0.391023	vegetal	0.206872	0.139783	0.140561	0.17943	0.333354	vegetal	0.203399	0.201084	0.156715	0.210014	0.228789	undefined	degraded	uniform degradation	2	degraded vs	degraded very small
Xelaev18006389m	HSH2D	21420	50.4842	69.0534	57.9224	16.9122	1	0.487398	2.97324e-07	0.999986	0.672625	0.999984	0.999923	0.258489	0.252685	0.199701	0.169422	0.119703	extreme animal	0.206857	0.167899	0.13845	0.236134	0.25066	undefined	0.235634	0.23357	0.216279	0.157533	0.156984	extreme animal	0.264188	0.175477	0.195248	0.150272	0.214816	extreme animal
Xelaev18006458m		226355	17.2705	17.9134	35.6512	44.6183	1	0.975804	0.0325272	0.999986	0.986197	0.999984	0.999923	0.276751	0.232372	0.186273	0.172831	0.131773	extreme animal	0.257001	0.244036	0.124534	0.135022	0.239407	undefined	0.189726	0.162505	0.221241	0.201588	0.22494	undefined	0.101699	0.264819	0.19165	0.215152	0.22668	undefined
Xelaev18006476m	UBA52	21200	513.322	448.593	500.609	359.735	1	0.120787	1.10553e-05	0.999986	0.686109	0.999984	0.999923	0.226477	0.211081	0.181693	0.171601	0.209148	extreme animal	0.221042	0.168782	0.202016	0.191937	0.216223	undefined	0.240948	0.184948	0.207113	0.174798	0.192193	extreme animal	0.218776	0.190668	0.187444	0.187094	0.216018	extreme animal
Xelaev18006512m	KIAA1958	8574	576.675	587.884	606.732	807.36	1	0.11732	3.14189e-07	0.999986	0.399644	0.999984	0.999923	0.178832	0.198835	0.186594	0.211136	0.224604	undefined	0.212972	0.21055	0.18901	0.233051	0.154417	undefined	0.188798	0.201901	0.187929	0.232877	0.188495	undefined	0.205414	0.21615	0.19249	0.191296	0.194651	animal
Xelaev18006554m		226383	58.877	62.0311	59.276	15.6763	1	0.799341	9.03199e-09	0.999986	0.907581	0.999984	0.999923	0.246665	0.160735	0.137406	0.194614	0.26058	undefined	0.192306	0.162476	0.229981	0.22688	0.188357	undefined	0.222846	0.256227	0.196003	0.167154	0.157769	animal	0.234504	0.209659	0.0945879	0.298906	0.162343	undefined
Xelaev18006555m		226384	299.395	286.022	273.3	261.558	1	0.0591294	0.74405	0.999986	0.969946	0.999984	0.999923	0.206849	0.198561	0.187302	0.205675	0.201613	undefined	0.259471	0.184406	0.159387	0.17623	0.220506	undefined	0.224197	0.181351	0.18521	0.192624	0.216617	undefined	0.253007	0.176755	0.200708	0.191324	0.178206	extreme animal
Xelaev18006556m	PCGF3	8368	508.565	521.025	574.525	510.702	1	9.37692e-95	0.710542	2.84418e-35	1.35889e-18	3.32304e-29	1.45378e-29	0.0865383	0.0974092	0.0776379	0.153435	0.584979	extreme vegetal	0.13585	0.0847335	0.0919091	0.136345	0.551163	extreme vegetal	0.104573	0.114304	0.0979583	0.137688	0.545477	extreme vegetal	0.117717	0.110307	0.115499	0.153779	0.502698	extreme vegetal			2	early vegetal	same profile
Xelaev18006562m		1222	37.7562	34.5267	34.5588	10.0968	1	0.870016	0.000188753	0.999986	0.910379	0.999984	0.999923	0.0848584	0.20699	0.157466	0.243656	0.30703	vegetal	0.191607	0.227875	0.245556	0.106294	0.228669	undefined	0.191074	0.243729	0.200842	0.225224	0.139131	animal	0.537554	0.149763	0.0327864	0.152437	0.12746	undefined
Xelaev18006582m		226393	56.8862	56.9251	100.341	116.98	1	0.275564	0.00035627	0.999986	0.937863	0.999984	0.999923	0.304923	0.237983	0.165341	0.116548	0.175205	extreme animal	0.277182	0.179094	0.24708	0.190792	0.105851	extreme animal	0.234464	0.187864	0.227526	0.164072	0.186075	extreme animal	0.180306	0.206187	0.238246	0.17246	0.202801	undefined
Xelaev18006613m		226399	690.896	709.719	758.168	842.501	1	0.678166	0.0536158	0.999986	0.974817	0.999984	0.999923	0.232595	0.185667	0.230844	0.168402	0.182492	extreme animal	0.201156	0.208277	0.237207	0.191853	0.161507	undefined	0.204099	0.209862	0.211441	0.187841	0.186758	undefined	0.183225	0.199187	0.186288	0.200695	0.230605	undefined
Xelaev18006631m	MICOS13	5270	171.408	153.572	174.312	188.3	1	0.0310569	0.665079	0.999986	0.0988562	0.999984	0.999923	0.206186	0.238676	0.207103	0.193744	0.154291	animal	0.176823	0.226439	0.203384	0.158549	0.234804	undefined	0.224472	0.239026	0.224268	0.146897	0.165338	animal	0.232211	0.173694	0.225052	0.216097	0.152946	extreme animal
Xelaev18006656m		226413	4.84098	9.0304	10.3322	32.3644		0.995487	1.37921e-05	0.999986	0.988452	0.999984		0.3021	0	0.408453	0.152653	0.136794	undefined	0.331962	0.108704	0.0965326	0.291731	0.17107	undefined	0.209141	0.232325	0.123215	0.17666	0.258659	undefined	0.209915	0.257368	0.253311	0.186927	0.0924785	animal
Xelaev18006837m		226485	99.1659	146.968	140.482	228.715	1	0.223718	2.65182e-05	0.999986	0.994364	0.999984	0.999923	0.202651	0.179436	0.256591	0.139854	0.221468	undefined	0.243699	0.216512	0.206434	0.183568	0.149787	extreme animal	0.179556	0.205601	0.225185	0.189556	0.200102	undefined	0.166367	0.225425	0.234392	0.186512	0.187305	undefined
Xelaev18006967m		226524	777.447	755.932	736.131	809.861	1	0.0632214	0.335038	0.999986	0.93655	0.999984	0.999923	0.180862	0.203452	0.18096	0.229908	0.204818	undefined	0.178997	0.197554	0.201462	0.212152	0.209835	undefined	0.184218	0.197425	0.209415	0.209379	0.199563	undefined	0.184268	0.197008	0.199119	0.217901	0.201704	undefined
Xelaev18006990m	SEMA4D	14954	2106.07	2143.31	2157.13	2392.9	1	0.754687	0.0533402	0.999986	0.949912	0.999984	0.999923	0.199996	0.194108	0.215855	0.199153	0.190888	undefined	0.17927	0.210631	0.215839	0.213363	0.180897	undefined	0.195233	0.194693	0.211097	0.193485	0.205491	undefined	0.199403	0.193552	0.194663	0.211112	0.201271	undefined
Xelaev18007062m		226553	57.5689	59.0806	64.462	15.6905	1	0.959201	3.44661e-10	0.999986	0.997752	0.999984	0.999923	0.168686	0.257506	0.19472	0.157436	0.221652	animal	0.131218	0.244675	0.277087	0.1625	0.18452	undefined	0.218336	0.200421	0.16043	0.225215	0.195598	undefined	0.221904	0.202984	0.226137	0.253117	0.0958582	undefined
Xelaev18007339m		226682	122.707	106.122	174.484	135.9	1	0.0438024	0.000266532	0.999986	0.915428	0.999984	0.708109	0.324426	0.177738	0.135746	0.133201	0.228889	extreme animal	0.19978	0.195224	0.204641	0.192343	0.208012	undefined	0.240878	0.19561	0.189791	0.174252	0.199469	extreme animal	0.242584	0.153178	0.184798	0.202849	0.216592	undefined
Xelaev18007477m		226729	12.2241	13.8996	17.9364	29.9404	1	0.946788	0.0589233	0.999986	0.99992	0.999984	0.999923	0.27705	0.320077	0.211657	0.029987	0.16123	animal	0.348989	0.133506	0.182031	0.0975051	0.237969	extreme animal	0.191175	0.209628	0.165845	0.242059	0.191292	undefined	0.0940716	0.257731	0.312449	0.133596	0.202152	undefined
Xelaev18007569m		226763	111.483	106.33	101.638	49.6135	1	0.977142	3.9869e-07	0.999986	0.924893	0.999984	0.999923	0.191951	0.191841	0.220784	0.178725	0.216698	undefined	0.120763	0.246597	0.259309	0.232595	0.140736	undefined	0.239714	0.173235	0.174199	0.186525	0.226327	undefined	0.139741	0.297072	0.151593	0.222947	0.188647	undefined
Xelaev18007619m	GSTT1	21211	1559.84	1634.52	1488.34	687.616	1	0.59119	5.4565e-46	0.999986	0.976324	0.999984	0.999923	0.182991	0.23703	0.206212	0.177336	0.196431	animal	0.183811	0.20644	0.209742	0.198926	0.201081	undefined	0.200978	0.199222	0.211319	0.201087	0.187394	undefined	0.186414	0.1883	0.208575	0.204125	0.212586	undefined	de novo	uniform increase
Xelaev18007710m	DGCR8	13982	1056	1050.45	1171.86	1034.06	1.79526e-06	1.57747e-11	0.193873	0.999986	0.000708665	5.37534e-09	9.33855e-11	0.144997	0.135989	0.131842	0.233265	0.353907	vegetal	0.152115	0.13181	0.144043	0.245514	0.326518	vegetal	0.178914	0.19161	0.178777	0.208	0.242699	undefined	0.1697	0.205543	0.195747	0.208602	0.220408	undefined			2	late vegetal	predefined
Xelaev18007711m		226799	632.759	793.022	814.496	1009.57	0.154112	0.000128825	2.04532e-13	0.999986	0.602754	0.161595	0.102753	0.148235	0.173792	0.185435	0.226067	0.266471	undefined	0.166285	0.171415	0.167474	0.228568	0.266258	undefined	0.205435	0.18171	0.186717	0.206438	0.219699	undefined	0.192368	0.201802	0.196624	0.206269	0.202937	undefined			1.5	degraded vs	degraded very small
Xelaev18007840m	ARPC3	7061	70.7646	56.6303	121.272	133.477	1	0.00946707	1.53803e-07	0.999986	0.172722	0.999984	0.999923	0.232821	0.196147	0.217421	0.15264	0.200972	extreme animal	0.275377	0.210612	0.170585	0.13441	0.209016	extreme animal	0.273847	0.174426	0.21113	0.178099	0.162497	extreme animal	0.262727	0.195684	0.172166	0.230906	0.138517	extreme animal
Xelaev18007915m	CCDC117	16477	914.357	927.004	993.291	1110.81	1	0.258323	0.0138645	0.999986	0.115496	0.999984	0.999923	0.206318	0.203051	0.191391	0.173428	0.225812	undefined	0.193964	0.20039	0.201305	0.190016	0.214325	undefined	0.242005	0.198114	0.186855	0.183756	0.18927	extreme animal	0.193114	0.204939	0.208163	0.192833	0.200951	undefined
Xelaev18007990m	TICAM2	12730	8.58865	10.6833	14.3129	35.0167	1	0.6886	0.00459597	0.999986	0.842852	0.999984		0.292809	0.0371309	0.15492	0.164888	0.350253	vegetal	0.115912	0.160428	0.307869	0.226831	0.18896	central	0.320376	0.154704	0.177131	0.141724	0.206065	extreme animal	0.251486	0.253507	0.215414	0.177618	0.101974	animal
Xelaev18008001m		3906	10.1307	13.368	4.94057	31.4766		0.960038	1.64614e-06	0.999986		0.999984	0.999923	0.24264	0.237249	0.175157	0.221372	0.123582	extreme animal	0.377451	0.208824	0.113866	0.208265	0.0915945	extreme animal	0.181092	0.161641	0.193679	0.243286	0.220303	undefined	0.205842	0.107712	0.317151	0.164644	0.20465	central
Xelaev18008019m		226890	314.019	384.027	400.24	552.25	1	0.625561	1.02531e-05	0.999986	0.266575	0.999984	0.999923	0.199615	0.190368	0.244063	0.19639	0.169564	undefined	0.209268	0.20778	0.200975	0.209611	0.172366	undefined	0.183142	0.178361	0.220409	0.225019	0.193069	undefined	0.185503	0.209329	0.201135	0.185525	0.218508	undefined
Xelaev18008189m		226945	46.0083	49.1368	44.8105	7.28943	1	0.643907	1.51399e-10	0.999986	0.989735	0.999984	0.999923	0.264601	0.0838989	0.208441	0.243969	0.199089	undefined	0.239685	0.204489	0.260549	0.203021	0.0922573	undefined	0.187397	0.171162	0.240435	0.169814	0.231192	undefined	0.250368	0.0663451	0.265867	0.170607	0.246813	undefined
Xelaev18008262m	GPBP1	2853	776.597	790.101	792.731	798.764	0.0162395	7.14374e-17	0.981386	0.999986	4.91726e-05	0.00614748	5.49044e-06	0.159609	0.153019	0.163843	0.183643	0.339886	vegetal	0.190474	0.159964	0.1555	0.183838	0.310224	undefined	0.193272	0.191915	0.177458	0.186314	0.251041	undefined	0.207142	0.171631	0.202004	0.190856	0.228366	undefined			1.5	late vegetal	predefined
Xelaev18008278m	PLPP1	1110	885.715	896.597	915.567	852.05	1	0.0691159	0.724133	0.999986	0.755138	0.999984	0.999923	0.247525	0.196405	0.197898	0.185916	0.172256	extreme animal	0.218686	0.222352	0.21348	0.196554	0.148929	animal	0.206408	0.208894	0.208456	0.186958	0.189285	animal	0.201448	0.19662	0.193615	0.195339	0.212978	undefined
Xelaev18008357m	NIPBL	20481	6607.55	6885.63	6047.51	6250.82	1	0.00157616	0.0327329	0.183377	0.0953617	0.999984	0.999923	0.182439	0.206933	0.211206	0.209805	0.189616	undefined	0.192878	0.210665	0.208386	0.196146	0.191925	animal	0.174622	0.202527	0.211085	0.210806	0.200959	undefined	0.182585	0.207035	0.215417	0.202543	0.192419	undefined
Xelaev18008423m	TCF4	23400	144.604	136.162	148.082	298.904	1	0.868419	7.74407e-19	0.999986	0.994105	0.999984	0.999923	0.2113	0.214843	0.150993	0.187679	0.235185	undefined	0.228403	0.1665	0.207189	0.185646	0.212262	undefined	0.213703	0.200309	0.215058	0.182449	0.18848	undefined	0.212102	0.215922	0.20253	0.204344	0.165103	animal
Xelaev18008448m		227029	9.3454	3.06893	14.9799	23.3005		0.818367	0.00331199	0.999986	0.996123			0.320376	0.26861	0.262092	0.0404721	0.108449	extreme animal	0.661854	0	0	0.338146	0	undefined	0.147355	0.279827	0.232634	0.128894	0.21129	animal	0.170574	0.308272	0.075857	0.185487	0.259811	undefined
Xelaev18008566m		227084	274.358	340.323	307.745	425.556	1	0.9185	4.65114e-06	0.999986	0.99529	0.999984	0.999923	0.207865	0.185953	0.229374	0.179312	0.197496	undefined	0.184015	0.210908	0.209968	0.203245	0.191864	animal	0.199087	0.209483	0.20998	0.191845	0.189605	undefined	0.19768	0.211913	0.189622	0.221615	0.17917	undefined
Xelaev18008606m		13036	78.3531	59.4672	80.7254	0.389653	1	0.981945	1.04474e-30		0.721147	0.999984	0.999923	0.216451	0.192415	0.184638	0.262154	0.144343	undefined	0.208272	0.215217	0.141192	0.230626	0.204693	undefined	0.241961	0.170761	0.230038	0.144215	0.213025	extreme animal	0	1	0	0	0	animal
Xelaev18008634m		227134	1887.02	2003.1	2094.77	2020.9	1	0.0204282	0.354849	0.999986	0.067082	0.999984	0.999923	0.183029	0.203382	0.217402	0.197294	0.198893	undefined	0.197523	0.206058	0.207248	0.202104	0.187067	undefined	0.184043	0.20449	0.22197	0.202432	0.187065	undefined	0.202463	0.201588	0.201377	0.198963	0.195608	extreme animal
Xelaev18008648m			8.81302	10.6833	19.8179	50.9538	0.975884	4.88415e-20	7.3623e-08	0.00255166	6.03145e-11	0.719961		0.164684	0.0760517	0	0.257512	0.501752	vegetal	0	0.13326	0.0456504	0.0986657	0.722424	extreme vegetal	0.0552146	0.0194866	0.060998	0.187299	0.677002	extreme vegetal	0.138338	0.0879429	0.151492	0.115536	0.50669	extreme vegetal
Xelaev18008773m	EXOC6B	6013	1271.47	1323.9	1289.9	1163.53	0.673162	0.683109	0.0371327	0.999986	0.751159	0.999984	0.999923	0.179552	0.193002	0.222452	0.205064	0.19993	undefined	0.195861	0.207802	0.194734	0.204829	0.196773	undefined	0.185529	0.203515	0.208182	0.197134	0.205641	undefined	0.22808	0.191672	0.203172	0.184662	0.192414	extreme animal
Xelaev18008800m		227244	2.74753	4.01378	10.5075	21.0399		0.283556	0.00415944	0.999986	0.786391			0.169668	0.109754	0.130169	0.280224	0.310186	vegetal	0.257908	0.0684011	0.184142	0.163221	0.326328	undefined	0.167176	0.226027	0.122346	0.14534	0.33911	undefined	0.179072	0.190072	0.133761	0.270034	0.227061	undefined
Xelaev18008814m		227252	294.254	301.811	307.474	603.213	1	0.741781	4.79156e-32	0.999986	0.99992	0.999984	0.999923	0.236495	0.224122	0.205435	0.172449	0.1615	extreme animal	0.237888	0.246917	0.186891	0.187417	0.140886	animal	0.19732	0.19493	0.194518	0.201203	0.212029	undefined	0.180646	0.204349	0.225809	0.200485	0.188711	undefined	degraded	uniform degradation
Xelaev18008916m	PPP2R2C	20659	75.0637	66.8133	79.1385	165.072	1	0.878382	6.82033e-12	0.999986	0.994883	0.999984	0.999923	0.194823	0.236672	0.226531	0.215986	0.125988	animal	0.215727	0.16461	0.103108	0.190152	0.326403	vegetal	0.212682	0.229664	0.203463	0.17348	0.180711	animal	0.17685	0.24621	0.186535	0.2245	0.165905	animal
Xelaev18009011m	UCHL1	9806	704.465	759.172	926.387	929.888	1	0.81538	1.51382e-05	0.912559	0.971278	0.999984	0.999923	0.192257	0.218754	0.213802	0.187967	0.187221	animal	0.182198	0.18792	0.230579	0.182585	0.216718	undefined	0.22178	0.19631	0.204552	0.182366	0.194991	extreme animal	0.20652	0.188974	0.172873	0.200826	0.230806	undefined
Xelaev18009066m	KIT	22427	571.125	676.862	952.02	1354.38	6.56259e-08	5.02454e-06	6.26535e-24	0.999986	0.0372439	2.62557e-09	2.92038e-08	0.136576	0.142952	0.13905	0.186882	0.39454	vegetal	0.125004	0.135362	0.14558	0.227754	0.3663	vegetal	0.185954	0.182476	0.192676	0.204383	0.234512	undefined	0.198588	0.205275	0.201796	0.20263	0.19171	animal	degraded	uniform degradation	2	degraded vs	degraded very small
Xelaev18009115m		227364	74.615	75.5779	96.4622	18.075	1	0.988466	8.81153e-14	0.999986	0.998677	0.999984	0.999923	0.253192	0.16678	0.167133	0.181759	0.231137	undefined	0.191452	0.179715	0.288609	0.214303	0.125921	undefined	0.181564	0.227448	0.20647	0.182145	0.202373	animal	0.126685	0.213853	0.258583	0.182192	0.218687	undefined
Xelaev18009132m	STOX2	17022	2719.97	3094.6	2787.39	3756.72	1	0.00417959	4.49026e-13	0.999986	0.0396817	0.999984	0.999923	0.183393	0.214409	0.210351	0.199294	0.192553	animal	0.177395	0.214461	0.215494	0.21272	0.179929	undefined	0.173497	0.190311	0.211013	0.216123	0.209056	undefined	0.183901	0.204656	0.213281	0.198352	0.199809	undefined			1.5	degraded vs	degraded very small
Xelaev18009170m	PALLD	22436	145.94	130.113	125.747	159.62	1	0.00133144	0.349738	0.999986	0.300145	0.999984	0.999923	0.228885	0.154357	0.121643	0.208843	0.286272	undefined	0.235394	0.167899	0.164881	0.191293	0.240533	undefined	0.256335	0.159775	0.160154	0.19727	0.226466	undefined	0.208319	0.2183	0.174329	0.179076	0.219976	undefined
Xelaev18009275m		227421	150.053	187.985	195.327	124.624	1	0.997635	0.0573902	0.999986	0.953974	0.999984	0.999923	0.153486	0.166475	0.239463	0.230533	0.210043	undefined	0.156591	0.211657	0.229045	0.179142	0.223565	undefined	0.211106	0.20761	0.178341	0.191977	0.210966	undefined	0.251849	0.193489	0.206133	0.191472	0.157057	extreme animal
Xelaev18009292m	NOCT	7427	2154.43	2336.47	1979.12	1367.27	1	0.0488127	2.5656e-20	0.586341	0.704484	0.999984	0.999923	0.190358	0.215154	0.206472	0.185115	0.202901	animal	0.184739	0.193452	0.201135	0.205627	0.215047	undefined	0.183416	0.200961	0.205824	0.200736	0.209062	undefined	0.182276	0.186182	0.221315	0.185761	0.224466	undefined	de novo	uniform increase	1.5	late vegetal	predefined
Xelaev18009472m		227507	369.962	440.626	508.016	558.091	1	0.218015	0.00868301	0.999986	0.766404	0.999984	0.999923	0.187936	0.194392	0.190192	0.215179	0.212301	undefined	0.159394	0.204859	0.225187	0.183772	0.226787	undefined	0.174977	0.211124	0.209286	0.20444	0.200173	undefined	0.173742	0.209478	0.20744	0.211661	0.197679	undefined
Xelaev18009473m	DCK	7814	3109.17	3211.32	2942.53	2196.52	1	0.288814	1.45733e-21	0.999986	0.980779	0.999984	0.999923	0.182793	0.212094	0.208463	0.201967	0.194683	animal	0.176648	0.193255	0.224811	0.20316	0.202125	undefined	0.20146	0.195813	0.202999	0.191882	0.207846	undefined	0.192167	0.199447	0.202524	0.189428	0.216434	undefined
Xelaev18009570m		227553	5.71942	5.84306	8.22507	37.4993	1	0.694673	4.86166e-09	0.999986	0.839843			0.291241	0.228732	0	0.270593	0.209434	undefined	0.219018	0.183389	0.266316	0.259868	0.0714088	undefined	0.339991	0.0609072	0.126124	0.166033	0.306946	undefined	0.156856	0.177842	0.202182	0.276718	0.186402	undefined
Xelaev18009632m		227592	122.015	152.596	381.375	451.454	1	0.963894	3.15204e-18	0.999986	0.972656	0.999984	0.999923	0.193281	0.2081	0.14292	0.204706	0.250993	undefined	0.173396	0.174458	0.210426	0.145051	0.296668	undefined	0.213303	0.207022	0.206124	0.17892	0.194632	extreme animal	0.194275	0.168837	0.201417	0.220922	0.214548	undefined	degraded	uniform degradation
Xelaev18009838m		227663	25.3267	42.7017	111.924	192.937	1	0.970505	3.8566e-23	0.999986	0.937863	0.999984	0.999923	0.179455	0.216202	0.256976	0.0678326	0.279534	undefined	0.218207	0.153167	0.201391	0.173865	0.253369	undefined	0.234333	0.190015	0.169435	0.204838	0.201379	undefined	0.160764	0.259031	0.191699	0.192768	0.195738	animal	degraded	uniform degradation
Xelaev18009857m		227673	7.70069	5.99046	7.53148	152.672	1	0.633125	2.03186e-66	0.999986	0.9171			0.357398	0.135965	0.0537515	0.153459	0.299426	undefined	0	0.455072	0	0.280492	0.264436	vegetal	0.220694	0.268771	0.121263	0.123395	0.265876	animal	0.203701	0.193199	0.168091	0.225123	0.209887	undefined	degraded	uniform degradation
Xelaev18009872m	LSM4	9340	348.598	374.618	409.352	402.129	5.51659e-12	1.42495e-38	0.741489	0.00046757	8.04854e-51	1.76722e-42	5.68308e-49	0.0461764	0.0406475	0.0421312	0.166007	0.705038	extreme vegetal	0.042738	0.0396325	0.0451539	0.194412	0.678064	extreme vegetal	0.0875544	0.102386	0.092966	0.192261	0.524833	extreme vegetal	0.160927	0.159777	0.165861	0.204099	0.309336	vegetal			2	early vegetal	same profile
Xelaev18009922m		227700	359.065	314.824	368.926	285.25	1	0.549655	0.00857995	0.999986	0.93951	0.999984	0.999923	0.15544	0.19596	0.200612	0.2091	0.238887	undefined	0.153972	0.196421	0.211726	0.232898	0.204984	undefined	0.20318	0.209728	0.179989	0.206545	0.200558	undefined	0.205358	0.21626	0.203084	0.211763	0.163535	animal
Xelaev18009955m	UBA52	21200	556.311	541.437	606.701	591.145	1	0.00278941	0.434984	0.999986	0.627179	0.999984	0.999923	0.248671	0.195124	0.206759	0.182287	0.167159	extreme animal	0.25839	0.216786	0.169528	0.183331	0.171965	undefined	0.229112	0.207391	0.197427	0.180135	0.185934	extreme animal	0.238643	0.173974	0.188911	0.201563	0.196909	undefined
Xelaev18009995m			7.0371	4.98762	8.38436	29.8035		0.218572	0.0611513	0.999986	0.921432	0.999984		0.400969	0	0.0886871	0.108544	0.401801	vegetal	0.24793	0.132829	0.119196	0.0432624	0.456782	undefined	0.328864	0.0817564	0.211844	0.179774	0.197761	extreme animal	0.200062	0.117872	0.172144	0.133803	0.376118	vegetal
Xelaev18010085m		3695	56.7836	44.0017	52.5254	79.2503	1	0.943281	0.0631856	0.999986	0.993595	0.999984	0.999923	0.254924	0.239673	0.121602	0.163772	0.220029	undefined	0.147477	0.200026	0.257695	0.21832	0.176482	undefined	0.177246	0.17751	0.240469	0.182025	0.22275	undefined	0.200647	0.150847	0.194453	0.256935	0.197118	undefined
Xelaev18010110m		227772	177.753	190.407	200.996	162.002	0.0627326	4.5137e-61	0.602318	8.69681e-07	6.49378e-55	3.21993e-20	5.4592e-15	0.0647068	0.0403924	0.0718427	0.227328	0.59573	extreme vegetal	0.0605421	0.0464483	0.0702713	0.122115	0.700623	extreme vegetal	0.0997762	0.0923036	0.0949777	0.146988	0.565955	extreme vegetal	0.174662	0.0946189	0.128962	0.181072	0.420685	vegetal			2	early vegetal	same profile
Xelaev18010117m	ANXA1	2330	147.92	136.988	140.375	412.489	1	0.60032	9.84675e-17	0.999986	0.532476	0.999984	0.999923	0.238875	0.19682	0.194047	0.165552	0.204706	extreme animal	0.171142	0.159914	0.200558	0.155432	0.312953	undefined	0.241443	0.221029	0.171877	0.17502	0.190633	undefined	0.202567	0.208239	0.196693	0.199158	0.193343	animal	degraded	uniform degradation
Xelaev18010192m	SEMA4D	3925	177.304	164.642	153.57	125.59	1	0.466173	0.0689298	0.999986	0.877081	0.999984	0.999923	0.198398	0.19023	0.2071	0.20319	0.201082	undefined	0.198691	0.213312	0.180165	0.225981	0.18185	undefined	0.182761	0.229377	0.17161	0.232004	0.184248	undefined	0.182574	0.224244	0.165785	0.212649	0.214748	undefined
Xelaev18010193m	SEMA4D	14954	2262.52	2210.07	2159.26	1992.3	1	0.0999015	0.0790953	0.999986	0.908712	0.999984	0.999923	0.188451	0.214822	0.203599	0.204887	0.188242	animal	0.176315	0.200397	0.209532	0.197186	0.216571	undefined	0.189523	0.19405	0.200233	0.206222	0.209973	undefined	0.189353	0.195448	0.202529	0.204229	0.20844	undefined
Xelaev18010349m		227862	905.08	844.757	932.927	1043.75	1	0.277257	0.00461978	0.999986	0.590964	0.999984	0.999923	0.174132	0.182885	0.216042	0.195338	0.231604	undefined	0.197411	0.187935	0.191614	0.187915	0.235125	undefined	0.188534	0.222427	0.195471	0.185594	0.207975	animal	0.185101	0.213247	0.191395	0.214486	0.195771	undefined
Xelaev18010352m	UQCR10	7731	487.802	393.495	575.916	334.165	1	0.000806459	1.00569e-05	0.999986	0.00247215	0.0550202	0.74084	0.254005	0.247712	0.179888	0.162403	0.155991	extreme animal	0.309391	0.17233	0.201432	0.136436	0.18041	extreme animal	0.245882	0.251008	0.157216	0.172672	0.173222	animal	0.218412	0.167815	0.220853	0.215294	0.177626	undefined	de novo	uniform increase	1.5	late animal	homogeneous very small
Xelaev18010355m	MTMR3	15801	1800.43	1883.1	1850.66	1657.74	1	0.147939	0.0294297	0.999986	0.504625	0.999984	0.999923	0.184489	0.19402	0.211573	0.208531	0.201387	undefined	0.19788	0.20229	0.194219	0.208686	0.196926	undefined	0.178533	0.212358	0.199816	0.208055	0.201239	undefined	0.189855	0.20057	0.198165	0.213527	0.197883	undefined
Xelaev18010357m	UQCR10	7731	161.492	123.444	156.549	233.371	1	0.286218	9.53102e-05	0.999986	0.968415	0.999984	0.999923	0.252841	0.200236	0.192635	0.20855	0.145737	extreme animal	0.245391	0.23576	0.182432	0.153162	0.183256	extreme animal	0.22023	0.220216	0.194721	0.173011	0.191822	extreme animal	0.217885	0.188078	0.201022	0.212704	0.180311	extreme animal
Xelaev18010362m	ATP6V1G1	21656	362.598	393.792	379.651	525.173	1	0.536632	2.87329e-07	0.999986	0.984458	0.999984	0.999923	0.19123	0.202178	0.20302	0.17987	0.223702	undefined	0.183474	0.21335	0.213503	0.177809	0.211864	undefined	0.203174	0.193215	0.214246	0.204343	0.185021	undefined	0.244785	0.216973	0.186146	0.188819	0.163277	extreme animal
Xelaev18010400m		227880	70.4376	104.738	122.571	141.917	1	0.764357	0.00221917	0.999986	0.563798	0.999984	0.999923	0.199677	0.124318	0.255968	0.205407	0.21463	undefined	0.158016	0.199037	0.201978	0.214222	0.226747	undefined	0.159953	0.186375	0.221949	0.210925	0.220798	undefined	0.231137	0.223862	0.187821	0.203789	0.153391	extreme animal
Xelaev18010427m			202.144	177.479	229.318	1.06291	1	0.5336	1.34871e-99		0.811184	0.999984	0.999923	0.166426	0.168588	0.210086	0.270866	0.184032	undefined	0.139102	0.228503	0.213603	0.19564	0.223151	undefined	0.187042	0.176636	0.217023	0.189514	0.229785	undefined	0.353648	0.403898	0	0.242453	0	animal	de novo	uniform increase
Xelaev18010463m	SRSF9	18392	970.89	973.27	1034.92	1144.59	1	0.512757	0.013222	0.999986	0.943369	0.999984	0.999923	0.211217	0.20414	0.224728	0.188519	0.171395	undefined	0.21275	0.174186	0.213944	0.180359	0.218761	undefined	0.221795	0.192056	0.19993	0.184479	0.20174	extreme animal	0.199341	0.190887	0.183668	0.198778	0.227326	undefined
Xelaev18010593m		227944	2323.74	2119.28	2663.63	3642.11	1	0.00932931	2.84257e-12	0.999986	0.327822	0.999984	0.999923	0.220261	0.207037	0.18791	0.184212	0.20058	extreme animal	0.233058	0.170374	0.182203	0.200836	0.21353	undefined	0.239046	0.197763	0.182194	0.187953	0.193043	undefined	0.224662	0.194378	0.192499	0.196073	0.192387	extreme animal	degraded	uniform degradation	1.5	late animal	predefined
Xelaev18010654m	ARPC3	7061	431.307	438.476	504.137	398.904	1	0.520471	0.00432218	0.999986	0.405011	0.999984	0.999923	0.221626	0.177425	0.217894	0.18843	0.194625	extreme animal	0.19566	0.215856	0.167021	0.198806	0.222657	undefined	0.227863	0.209143	0.198484	0.191722	0.172787	extreme animal	0.189036	0.204444	0.203671	0.19705	0.205798	undefined
Xelaev18010679m	RPH3A	17613	447.007	420.113	444.397	343.353	0.759845	0.054628	0.00136414	0.999986	0.765408	0.999984	0.999923	0.251227	0.22346	0.191759	0.167492	0.166062	extreme animal	0.261847	0.205407	0.170225	0.160317	0.202204	extreme animal	0.210199	0.21856	0.18591	0.199502	0.185829	animal	0.168645	0.210208	0.211522	0.211828	0.197797	undefined
Xelaev18010711m	CCDC117	15439	1267.91	1272.16	1271.96	2508.01	1	0.000103036	2.80339e-68	0.815343	0.0209883	0.999984	0.999923	0.218613	0.194323	0.210643	0.178428	0.197994	extreme animal	0.20272	0.182379	0.193423	0.200048	0.221431	undefined	0.217027	0.18304	0.186488	0.19094	0.222505	undefined	0.208975	0.186054	0.189326	0.195932	0.219714	undefined	degraded	uniform degradation	1.5	degraded vs	degraded very small
Xelaev18010808m		228009	100.801	134.864	138.748	86.4541	1	0.904683	0.00179941	0.999986	0.686109	0.999984	0.999923	0.225777	0.182617	0.189477	0.195435	0.206694	undefined	0.218873	0.192254	0.202339	0.222708	0.163827	undefined	0.16392	0.245659	0.177838	0.209168	0.203415	undefined	0.173149	0.147876	0.255217	0.224049	0.199709	undefined
Xelaev18010901m	F2RL1	8262	1112.62	1162.39	1075.65	1038.13	1	0.0776098	0.318341	0.999986	0.935177	0.999984	0.999923	0.177688	0.204769	0.22055	0.198377	0.198616	undefined	0.172332	0.183717	0.213409	0.223536	0.207007	undefined	0.188127	0.19492	0.21194	0.203805	0.201208	undefined	0.195364	0.218551	0.210347	0.178642	0.197096	animal
Xelaev18010970m		228081	25.6347	14.3418	22.691	5.211	1	0.0555707	0.190814		0.0755919	0.999984	0.999923	0.449319	0.127903	0.0987124	0.138076	0.18599	undefined	0.394691	0.077963	0.15497	0.23506	0.137316	extreme animal	0.386353	0.128598	0.0960989	0.13101	0.25794	undefined	0.332804	0.29387	0.0504663	0.165057	0.157803	undefined
Xelaev18010999m		228089	270.76	268.43	330.942	344.129	1	0.255262	0.0288541	0.999986	0.997738	0.999984	0.999923	0.237162	0.258596	0.156111	0.182317	0.165813	animal	0.246215	0.217182	0.170538	0.204112	0.161953	extreme animal	0.230372	0.194344	0.192244	0.203452	0.179588	extreme animal	0.242026	0.174396	0.20133	0.189051	0.193197	extreme animal
Xelaev18011014m	NIPBL	20598	3006.65	3015.68	2780.76	3009.17	1	0.00213158	0.219091	0.999986	0.0805868	0.999984	0.999923	0.18073	0.218072	0.218741	0.208515	0.173942	undefined	0.185328	0.193599	0.221536	0.200038	0.199499	undefined	0.172681	0.195404	0.207333	0.219066	0.205516	undefined	0.185321	0.206419	0.216292	0.199868	0.192099	undefined
Xelaev18011015m		228094	2482.48	2459.33	2280.52	2407.62	1	0.236889	0.192293	0.0666757	0.75724	0.999984	0.999923	0.193918	0.200561	0.191884	0.220914	0.192722	undefined	0.205413	0.203841	0.196092	0.20447	0.190185	extreme animal	0.173316	0.207279	0.209702	0.212173	0.19753	undefined	0.203641	0.210177	0.213079	0.208634	0.164469	undefined
Xelaev18011204m		228181	12.3363	14.018	18.9142	40.7309	1	0.917056	0.00454535	0.999986	0.967152	0.999984	0.999923	0.127642	0.239581	0.192878	0.217596	0.222303	undefined	0.345318	0.249265	0.238211	0.0691369	0.0980691	extreme animal	0.129432	0.251771	0.146747	0.25349	0.21856	undefined	0.218301	0.160312	0.203321	0.173348	0.244718	undefined
Xelaev18011211m		228184	159.093	228.176	123.062	0.673262	1	0.995305	1.24161e-05		0.99992	0.999984	0.999923	0.15645	0.260459	0.213624	0.174152	0.195315	animal	0.20517	0.212516	0.141088	0.240348	0.200877	undefined	0.187641	0.20247	0.193157	0.220363	0.196369	undefined	0	0.334913	0	0	0.665087	extreme vegetal	de novo	uniform increase
Xelaev18011225m		228189	16.5042	27.7992	25.808	56.3594	1	0.660618	0.000115572	0.999986	0.884051	0.999984	0.999923	0.280809	0.206667	0.115162	0.14723	0.250132	undefined	0.0794144	0.16487	0.414217	0.164787	0.176712	central	0.277355	0.186663	0.178211	0.143182	0.214588	extreme animal	0.260307	0.165196	0.203139	0.21492	0.156439	extreme animal
Xelaev18011281m	ATP6V1A	6109	1320.62	1362.29	1394.85	1288.83	1	0.0132943	0.471409	0.999986	0.683168	0.999984	0.999923	0.205145	0.20611	0.218442	0.17379	0.196514	undefined	0.226269	0.219467	0.193454	0.165571	0.195239	extreme animal	0.211833	0.210511	0.201342	0.183402	0.192912	extreme animal	0.19699	0.191016	0.200435	0.192274	0.219285	undefined
Xelaev18011350m		16709	4.94365	2.50831	3.66297	40.058		0.889918	2.62525e-09	0.999986				0.299585	0	0.425569	0.274846	0	undefined	0.23685	0.133574	0.348605	0.126526	0.154445	central	0.172993	0.380221	0.112087	0.133833	0.200866	animal	0.188645	0.171408	0.270251	0.174474	0.195222	undefined
Xelaev18011399m		228281	0	0	0	115.033	1	0.98899	1.66307e-71	0.999986				0	0	0	0	0	undefined	0	0	0	0	0	undefined	0	0	0	0	0	undefined	0.208048	0.228123	0.203295	0.167707	0.192828	animal	degraded	uniform degradation
Xelaev18011453m	MORC3	3553	3905.82	3931.47	3567.24	1727.17	1	0.000793155	1.24251e-156	0.999986	0.596872	0.999984	0.999923	0.183095	0.202933	0.211181	0.207548	0.195243	undefined	0.171955	0.184938	0.21407	0.20335	0.225687	undefined	0.185523	0.202398	0.204448	0.203613	0.204019	undefined	0.190908	0.197164	0.202428	0.200519	0.208981	undefined	de novo	uniform increase	2	late vegetal	predefined
Xelaev18011456m	MORC4	2121	281.431	285.433	270.306	101.208	1	0.523534	3.98434e-20	0.999986	0.987504	0.999984	0.999923	0.243671	0.184375	0.221136	0.167481	0.183336	extreme animal	0.150072	0.239611	0.226276	0.192978	0.191063	animal	0.220323	0.195015	0.204035	0.190151	0.190477	extreme animal	0.230741	0.205512	0.165834	0.235021	0.162892	undefined	de novo	uniform increase
Xelaev18011461m	CBR1	2791	113.259	122.115	117.372	170.829	1	0.227842	0.023012	0.999986	0.506491	0.999984	0.999923	0.180299	0.142959	0.2497	0.178418	0.248625	undefined	0.244722	0.247214	0.221243	0.157279	0.129542	animal	0.254756	0.185071	0.219429	0.18376	0.156984	extreme animal	0.203153	0.198936	0.211859	0.200622	0.18543	undefined
Xelaev18011521m		228333	471.816	516.117	659.041	594.535	1	0.347584	0.00836034	0.999986	0.974073	0.999984	0.999923	0.165423	0.176859	0.229659	0.212802	0.215258	undefined	0.187873	0.197526	0.193133	0.217525	0.203943	undefined	0.181587	0.199493	0.208395	0.203986	0.206539	undefined	0.174445	0.206364	0.225417	0.180476	0.213298	undefined	degraded	degradation in animal
Xelaev18011583m		228354	38.2981	52.1453	88.0186	149.526	1	0.633125	1.819e-11	0.999986	0.99992	0.999984	0.999923	0.131426	0.130991	0.176279	0.302126	0.259178	vegetal	0.192513	0.16389	0.195804	0.220331	0.227463	undefined	0.175936	0.189142	0.211909	0.205349	0.217664	undefined	0.153869	0.265071	0.175151	0.206235	0.199674	undefined
Xelaev18011667m		228383	1145.71	1198.65	1316.86	1443.71	1	0.23712	0.00408018	0.999986	0.964517	0.999984	0.999923	0.196028	0.19708	0.222108	0.193772	0.191011	undefined	0.193333	0.205653	0.214605	0.191708	0.194702	undefined	0.186922	0.20517	0.205547	0.1981	0.204261	undefined	0.180239	0.210776	0.201922	0.201705	0.205358	undefined
Xelaev18011673m	SLC6A4	18752	19.0274	27.2096	15.3369	6.3754	1	0.195181	0.0749214	0.999986	0.825653	0.999984	0.999923	0.314358	0.186067	0.0540816	0.10183	0.343663	undefined	0.195264	0.181277	0.0740764	0.134938	0.414444	vegetal	0.213979	0.136911	0.248427	0.11744	0.283243	undefined	0.201198	0.442468	0.17029	0.131724	0.054321	animal
Xelaev18011698m	RPL23A	17458	1068.01	1088.74	1245.18	1301.14	1	0.223046	0.0842779	0.999986	0.978741	0.999984	0.999923	0.214447	0.203221	0.189064	0.192153	0.201115	undefined	0.23988	0.187651	0.192688	0.199273	0.180508	extreme animal	0.220265	0.194046	0.187879	0.20738	0.190429	undefined	0.226699	0.209983	0.192619	0.192217	0.178481	extreme animal
Xelaev18011766m			0	0	1.36233	62.5326	1	0.837616	1.54654e-29	0.999986				0	0	0	0	0	undefined	0	0	0	0	0	undefined	0.585934	0	0	0.24353	0.170536	undefined	0.221824	0.244816	0.138089	0.199193	0.196078	animal
Xelaev18011828m		228439	28.9432	51.9979	44.3646	61.7563	1	0.669095	0.0364387	0.999986	0.773185	0.999984	0.999923	0.166305	0.181658	0.220814	0.19075	0.240473	undefined	0.156105	0.164718	0.269562	0.164615	0.245	undefined	0.162801	0.20955	0.192256	0.281342	0.154051	undefined	0.158034	0.207199	0.238337	0.152252	0.244178	undefined
Xelaev18011855m		228444	600.777	605.389	674.381	309.062	1	0.123493	9.98422e-21	0.999986	0.97658	0.999984	0.999923	0.198862	0.198798	0.194283	0.194042	0.214014	undefined	0.180231	0.179096	0.184536	0.222176	0.233962	undefined	0.192105	0.196817	0.196198	0.201575	0.213306	undefined	0.140449	0.179802	0.225665	0.235224	0.218859	undefined	de novo	uniform increase
Xelaev18011919m		228468	11.7754	17.6766	22.359	77.2497	1	0.700262	7.39741e-14	0.999986	0.99992	0.999984	0.999923	0.219798	0.24071	0.220442	0.207102	0.111948	animal	0.171571	0.141716	0.248168	0.193072	0.245474	undefined	0.205001	0.160908	0.237103	0.235487	0.161501	undefined	0.153759	0.142013	0.251028	0.211844	0.241357	undefined
Xelaev18011929m	LRRC75A	7473	65.222	44.7388	77.4523	2.15451	1	0.19164	2.18432e-22		0.983132	0.999984	0.587065	0.344167	0.269557	0.160806	0.153911	0.0715599	extreme animal	0.334287	0.202121	0.17684	0.108106	0.178645	extreme animal	0.18474	0.186358	0.250998	0.181411	0.196493	undefined	0.683728	0	0.120013	0.196259	0	extreme animal
Xelaev18011938m	MED31	1886	434.232	439.181	538.924	517.889	1	0.138242	0.00567505	0.999986	0.923601	0.999984	0.999923	0.255954	0.176406	0.211505	0.172533	0.183601	extreme animal	0.211476	0.208315	0.182778	0.209276	0.188154	undefined	0.221012	0.198047	0.204196	0.182835	0.193909	extreme animal	0.213259	0.228219	0.16547	0.185663	0.207389	animal
Xelaev18011943m	EXO5	168	258.713	243.345	254.184	187.192	1	0.963527	0.016168	0.999986	0.948983	0.999984	0.999923	0.178147	0.2028	0.2026	0.183043	0.23341	undefined	0.196089	0.185978	0.20249	0.202262	0.213182	undefined	0.20414	0.193975	0.222194	0.193111	0.186581	undefined	0.185487	0.204257	0.191472	0.205955	0.212829	undefined
Xelaev18011978m	RPLP2	16188	546.12	430.414	588.842	613.917	1	0.02203	0.0604294	0.999986	0.00400957	0.999984	0.999923	0.226097	0.211872	0.165111	0.203899	0.193021	undefined	0.213403	0.182363	0.208837	0.159071	0.236326	undefined	0.257999	0.193915	0.190204	0.165764	0.192118	extreme animal	0.225588	0.179248	0.189339	0.186048	0.219776	undefined
Xelaev18012034m		228516	29.3919	31.9024	42.8583	57.8145	1	0.988259	0.0417265	0.999986	0.99992	0.999984	0.999923	0.155622	0.155134	0.278553	0.222789	0.187902	undefined	0.141734	0.229919	0.318096	0.167402	0.142848	central	0.217832	0.199636	0.182981	0.206914	0.192638	undefined	0.176139	0.261635	0.173541	0.191541	0.197145	animal
Xelaev18012070m	CTPS1	6930	608.087	637.79	679.976	739.267	1	0.00200223	0.080417	0.999986	0.689191	0.999984	0.999923	0.165462	0.193457	0.197428	0.189698	0.253955	undefined	0.196463	0.177556	0.183417	0.201295	0.241268	undefined	0.186188	0.197736	0.190379	0.211493	0.214204	undefined	0.170192	0.206242	0.195969	0.188978	0.238619	undefined
Xelaev18012131m	ZNF593	5801	190.622	199.198	280.136	297.622	1	0.000529923	0.000154835	0.999986	0.447158	0.999984	0.762253	0.325049	0.152294	0.175737	0.159789	0.187131	extreme animal	0.269805	0.160373	0.183456	0.185451	0.200915	undefined	0.249979	0.18267	0.192338	0.193557	0.181456	extreme animal	0.213819	0.194362	0.190349	0.195099	0.206371	undefined
Xelaev18012154m		228558	134.296	126.044	160.769	54.4781	1	0.978216	4.98928e-10	0.999986	0.99992	0.999984	0.999923	0.176487	0.168147	0.280488	0.226996	0.147882	undefined	0.195261	0.181578	0.164859	0.218996	0.239307	undefined	0.198642	0.20421	0.198083	0.194629	0.204437	undefined	0.186748	0.22669	0.193832	0.182817	0.209913	animal
Xelaev18012178m	TIMM17A	18753	216.779	189.075	260.407	326.674	1	0.422319	9.69147e-07	0.999986	0.940558	0.999984	0.999923	0.235035	0.220992	0.162266	0.185495	0.196211	undefined	0.210456	0.200349	0.183806	0.173263	0.232125	undefined	0.2304	0.191152	0.206095	0.182426	0.189927	extreme animal	0.21405	0.196082	0.179087	0.20541	0.20537	undefined
Xelaev18012236m		228586	18.4855	20.7165	26.883	11.8571	1	0.515348	0.0857512	0.999986	0.903123	0.999984	0.999923	0.259678	0.136679	0.319451	0.13656	0.147633	undefined	0.058946	0.228131	0.186731	0.283079	0.243113	vegetal	0.227231	0.157089	0.281749	0.147268	0.186662	undefined	0.317644	0.252772	0.261179	0.104549	0.0638557	extreme animal
Xelaev18012249m		12320	54.597	61.4415	68.3735	20.7397	1	0.0109973	4.56371e-07	0.999986	0.418653	0.999984	0.999923	0.225238	0.209242	0.122937	0.256258	0.186325	undefined	0.193229	0.163255	0.171934	0.216699	0.254883	undefined	0.253674	0.151655	0.145704	0.243766	0.2052	undefined	0.319845	0.185554	0.147631	0.213862	0.133108	extreme animal
Xelaev18012267m		228605	535.77	537.726	520.247	419.04	1	0.0470445	0.00035152	0.999986	0.104513	0.999984	0.999923	0.221883	0.181507	0.195071	0.188555	0.212984	extreme animal	0.194678	0.163973	0.194707	0.213981	0.232661	undefined	0.182539	0.180897	0.201231	0.195776	0.239557	undefined	0.196845	0.201779	0.189366	0.204283	0.207727	undefined
Xelaev18012317m		228627	481.734	522.514	711.658	688.204	1	0.486262	3.91885e-06	0.999986	0.442098	0.999984	0.999923	0.240587	0.180782	0.233877	0.154437	0.190317	extreme animal	0.183605	0.186974	0.219947	0.194376	0.215098	undefined	0.240103	0.174553	0.193222	0.196536	0.195586	undefined	0.180992	0.197005	0.186809	0.211998	0.223196	undefined
Xelaev18012476m	ATP5IF1	228696	947.295	937.588	1030.99	1365.19	1	0.530169	9.43604e-08	0.0652795	0.991571	0.999984	0.999923	0.193963	0.218998	0.189421	0.224017	0.1736	undefined	0.229093	0.174779	0.188765	0.204752	0.202611	undefined	0.204281	0.222211	0.196373	0.187303	0.189832	animal	0.240024	0.191746	0.186277	0.207414	0.17454	extreme animal
Xelaev18012488m	EPB41	21218	1336.48	1295.04	1233.81	1308.06	1	0.0433301	0.431904	0.999986	0.462298	0.999984	0.999923	0.179423	0.17557	0.200639	0.228461	0.215907	undefined	0.200437	0.197214	0.173752	0.223267	0.205331	undefined	0.178264	0.194411	0.203031	0.221815	0.20248	undefined	0.204588	0.196008	0.210735	0.205755	0.182914	undefined
Xelaev18012623m	VAV1	1275	22.6724	41.9961	40.4262	5.86764	1	0.248521	3.02284e-07	0.999986	0.841094	0.999984	0.999923	0.158222	0.167146	0.259846	0.321511	0.0932752	undefined	0.156535	0.183468	0.272426	0.185023	0.202547	undefined	0.132066	0.177311	0.241726	0.233851	0.215046	undefined	0.204665	0.0685365	0.0927881	0.362796	0.271215	vegetal
Xelaev18012629m	RPL11	8240	1683.53	1487.85	1841.14	2060.67	1	0.000695418	0.00499909	0.000227025	0.00114058	0.999984	0.999923	0.243682	0.203251	0.183383	0.186868	0.182816	extreme animal	0.204861	0.188688	0.20838	0.177075	0.220996	undefined	0.23703	0.216292	0.194699	0.179021	0.172958	extreme animal	0.253456	0.190711	0.188072	0.187023	0.180737	extreme animal			1.5	late animal	predefined
Xelaev18012630m	*EEF1A1	4667	4892.73	5126.12	5056.26	5783.33	1	0.151011	6.79266e-05	0.0114119	0.576086	0.999984	0.999923	0.190308	0.200548	0.198438	0.204457	0.206249	undefined	0.196964	0.198937	0.21092	0.197387	0.195792	undefined	0.202667	0.204997	0.210305	0.199468	0.182563	undefined	0.224486	0.204266	0.197763	0.191255	0.18223	extreme animal
Xelaev18012723m		228772	113.016	116.658	128.079	200.156	1	0.191259	2.05488e-06	0.999986	0.540806	0.999984	0.999923	0.194158	0.161308	0.191657	0.276537	0.176339	undefined	0.136339	0.204093	0.19491	0.263714	0.200944	undefined	0.191636	0.219398	0.173456	0.173978	0.241532	undefined	0.175386	0.214129	0.18353	0.223813	0.203142	undefined
Xelaev18012767m		228792	303.945	253.678	232.438	536.527	1	0.365133	3.4492e-32	0.999986	0.937863	0.999984	0.999923	0.191026	0.198471	0.217068	0.212181	0.181253	undefined	0.131137	0.182905	0.268094	0.184367	0.233498	undefined	0.192834	0.18766	0.239824	0.178685	0.200996	undefined	0.181581	0.207309	0.185152	0.203834	0.222124	undefined	degraded	uniform degradation
Xelaev18012785m		228799	15.9623	10.9491	9.99472	37.8882	1	0.949288	0.00015361	0.999986	0.966972	0.999984	0.999923	0.129062	0.250067	0.169768	0.409591	0.0415129	undefined	0.162545	0.147885	0.25824	0.154357	0.276973	undefined	0.129749	0.272925	0.273399	0.149894	0.174033	undefined	0.21777	0.189042	0.155863	0.235188	0.202138	undefined
Xelaev18012792m		228804	32.5692	18.9162	25.0104	17.168	1	0.0111184	0.333739	0.999986	0.365753	0.999984	0.999923	0.294408	0.367577	0.0976407	0.112663	0.127711	animal	0.148711	0.407154	0.15794	0.031391	0.254804	animal	0.214692	0.193109	0.325836	0.148115	0.118248	central	0.137723	0.253294	0.244767	0.150837	0.213379	animal
Xelaev18012848m		228824	800.381	912.783	780.421	1048.79	1	0.00417039	3.00515e-05	0.999986	0.224996	0.999984	0.999923	0.166836	0.194132	0.197082	0.216347	0.225603	undefined	0.175456	0.188127	0.208589	0.210304	0.217524	undefined	0.177989	0.175167	0.22174	0.204878	0.220227	undefined	0.179277	0.201801	0.222801	0.196195	0.199925	undefined
Xelaev18012891m	ARHGAP6	2018	87.3354	120.877	125.381	0.850825	1	0.94115	6.65755e-44		0.99992	0.999984	0.999923	0.212382	0.0878429	0.207769	0.234537	0.25747	undefined	0.185693	0.198052	0.157087	0.218327	0.240841	undefined	0.176356	0.205684	0.213901	0.207657	0.196402	undefined	0.771095	0.228905	0	0	0	undefined	de novo	uniform increase
Xelaev18012898m		228839	28.1769	36.298	41.1562	75.6657	1	0.56167	1.32072e-05	0.999986	0.99992	0.999984	0.999923	0.257239	0.245168	0.230714	0.159391	0.107488	extreme animal	0.217658	0.204257	0.186587	0.20839	0.183108	extreme animal	0.215558	0.200852	0.201937	0.181615	0.200039	extreme animal	0.258363	0.195462	0.151878	0.259534	0.134763	undefined
Xelaev18012903m		228842	36.102	36.5034	29.9003	5.174	1	2.81531e-05	2.69427e-05		0.0484766	0.999984	0.315023	0.332884	0.253335	0.0633429	0.061398	0.28904	extreme animal	0.35843	0.160908	0.152543	0.0924247	0.235694	extreme animal	0.311784	0.164142	0.119304	0.116961	0.287808	extreme animal	0.296273	0.219876	0.280733	0.203118	0	extreme animal
Xelaev18012938m		228853	378.317	395.917	530.114	448.649	1	0.0119228	0.00203812	0.999986	0.384666	0.999984	0.999923	0.265532	0.219525	0.161962	0.179656	0.173326	undefined	0.262078	0.167199	0.173111	0.192703	0.20491	undefined	0.255794	0.187328	0.194201	0.178788	0.183889	extreme animal	0.218625	0.202366	0.183125	0.190357	0.205526	undefined			1.5	late animal	predefined
Xelaev18012967m			24.9807	11.9229	10.6446	1.13443		0.127979	0.00336892		0.802713	0.999984	0.999923	0.405007	0.0531843	0.083212	0.132112	0.326485	undefined	0.251163	0.0822454	0.142924	0.232446	0.291222	vegetal	0.411163	0.163435	0.138597	0.0793361	0.207469	extreme animal	0.176533	0	0.321234	0	0.502233	extreme vegetal
Xelaev18013072m			18.1489	22.872	7.17316	0.95687		0.486879	0.00246161		0.993595	0.999984	0.999923	0.431984	0.0937548	0.100473	0.179018	0.194771	undefined	0.228954	0.0973446	0.0722835	0.263483	0.337935	vegetal	0.319385	0.200345	0.214836	0.123995	0.141439	extreme animal	0.254579	0	0.366638	0.378783	0	undefined
Xelaev18013146m		228913	34.8965	17.3528	25.9568	22.1291	1	0.0990612	0.511204	0.999986	0.70952	0.999984	0.999923	0.463141	0.0613351	0.18565	0.164555	0.125319	extreme animal	0.036875	0.286696	0.125079	0.271226	0.280124	vegetal	0.250829	0.279287	0.103619	0.149513	0.216752	animal	0.280451	0.186799	0.0819349	0.263288	0.187527	undefined
Xelaev18013243m			0.990632	0.973843	7.55245	20.7276		0.552996	4.5177e-06	0.999986	0.95717			0	0.32403	0.67597	0	0	undefined	0.605298	0	0	0	0.394702	undefined	0.0347522	0.216159	0.209851	0.288762	0.250475	vegetal	0.100002	0.285983	0.30678	0.119803	0.187432	undefined
Xelaev18013247m		228961	526.792	476.574	596.644	524.555	1	0.336132	0.0803553	0.999986	0.947481	0.999984	0.999923	0.190051	0.169166	0.216438	0.180645	0.2437	undefined	0.199694	0.185488	0.197501	0.195926	0.221392	undefined	0.19309	0.199478	0.21282	0.180519	0.214092	undefined	0.18295	0.21586	0.225092	0.176804	0.199294	undefined
Xelaev18013290m		228973	142.231	116.982	131.371	219.167	1	0.680715	2.30286e-05	0.999986	0.99992	0.999984	0.999923	0.222448	0.190111	0.245153	0.146903	0.195386	undefined	0.221087	0.266601	0.157619	0.156108	0.198585	animal	0.178014	0.205139	0.214544	0.189457	0.212846	undefined	0.215263	0.189877	0.200276	0.176138	0.218446	undefined
Xelaev18013302m		228976	126.613	137.433	190.449	231.558	1	0.0320536	0.00887515	0.999986	0.100598	0.999984	0.359263	0.113736	0.158493	0.188249	0.19363	0.345892	vegetal	0.143779	0.173035	0.201878	0.236463	0.244846	undefined	0.18062	0.165128	0.208354	0.189992	0.255905	undefined	0.168106	0.227777	0.218326	0.203837	0.181954	animal
Xelaev18013320m	PRKAG1	6204	223.723	216.824	256.848	193.975	1	4.24824e-12	0.138523	0.999986	1.4486e-06	0.23988	0.000851277	0.140477	0.100339	0.141253	0.255843	0.362089	vegetal	0.146038	0.125151	0.192354	0.31122	0.225237	vegetal	0.167262	0.141088	0.170219	0.227071	0.294359	vegetal	0.211635	0.17997	0.167237	0.191919	0.24924	undefined			1.5	late vegetal	predefined
Xelaev18013321m	KMT2D	676	7775.91	8555.46	7422.65	8681.03	1	0.403472	0.0526683	2.46101e-09	0.785361	0.999984	0.999923	0.162506	0.213912	0.190627	0.208889	0.224066	undefined	0.20334	0.193631	0.193701	0.206185	0.203143	undefined	0.177928	0.200696	0.208337	0.210924	0.202115	undefined	0.181709	0.224083	0.223707	0.204159	0.166343	animal
Xelaev18013493m		21846	2562.03	2627.32	2501.96	2629.13	1	0.0433301	0.4639	0.999986	0.960672	0.999984	0.999923	0.181031	0.194519	0.215387	0.212913	0.196149	undefined	0.185884	0.195875	0.224038	0.200082	0.194121	undefined	0.187603	0.204731	0.206981	0.201264	0.199421	undefined	0.189562	0.200987	0.205457	0.201655	0.202338	undefined
Xelaev18013641m	GPD1	3276	67.9144	48.3973	40.6563	11.4005	1	0.00173658	0.0064334	0.999986	0.138161	0.999984	0.0536956	0.379212	0.138719	0.0431063	0.212647	0.226315	undefined	0.247026	0.162933	0.0931866	0.14147	0.355384	undefined	0.266686	0.19578	0.135427	0.108296	0.293811	undefined	0.362409	0.166522	0.108579	0.151938	0.210552	undefined
Xelaev18013649m			8.2521	9.14881	12.3752	42.2933	1	0.820227	1.84414e-07	0.999986	0.974817	0.999984	0.999923	0.229934	0.0675965	0.1811	0.0431468	0.478223	undefined	0.153257	0.453512	0.0713756	0.176421	0.145435	animal	0.158427	0.261447	0.269665	0.115273	0.195188	undefined	0.197306	0.221221	0.208742	0.227469	0.145261	undefined
Xelaev18013684m		229101	15.1865	23.0774	38.6687	34.5497	1	0.917377	0.00735807	0.999986	0.99992	0.999984	0.999923	0.240213	0.275949	0.102777	0.109664	0.271398	animal	0.365119	0.17172	0.0927426	0.246485	0.123934	undefined	0.191526	0.19074	0.178003	0.225463	0.214269	undefined	0.16849	0.193062	0.223844	0.208925	0.205679	undefined
Xelaev18013742m		229122	116.716	132.15	132.483	78.0547	1	0.0584501	0.000632239	0.999986	0.567263	0.999984	0.999923	0.213705	0.235586	0.22435	0.159591	0.166768	animal	0.174843	0.208912	0.267661	0.146185	0.202398	undefined	0.175444	0.189445	0.238275	0.163479	0.233357	undefined	0.208066	0.168259	0.184984	0.188951	0.24974	undefined
Xelaev18013762m	RPL21	7795	1037.37	1030.47	1113.87	1155.43	1	7.55728e-05	0.53704	0.300256	0.16654	0.999984	0.999923	0.226089	0.212746	0.190424	0.182205	0.188536	extreme animal	0.246027	0.184197	0.199009	0.17499	0.195777	extreme animal	0.235923	0.208927	0.192801	0.183042	0.179306	extreme animal	0.2427	0.194877	0.194995	0.18907	0.178357	extreme animal
Xelaev18013765m		229129	142.79	183.319	309.823	328.565	1	0.0170581	2.38685e-09	0.999986	0.180626	0.999984	0.999923	0.18259	0.194234	0.162363	0.185416	0.275397	undefined	0.152667	0.178415	0.189866	0.20052	0.278532	undefined	0.159322	0.221511	0.200908	0.176584	0.241675	undefined	0.150177	0.202654	0.206529	0.239632	0.201009	undefined	degraded	uniform degradation	1.5	degraded vs	degraded very small
Xelaev18013883m		229167	32.2516	24.0223	32.9767	10.7655	1	0.981045	0.000602269	0.999986	0.99992	0.999984	0.999923	0.0794352	0.175365	0.298951	0.244155	0.202094	undefined	0.295341	0.235075	0.162673	0.0939115	0.213	extreme animal	0.217579	0.203469	0.171097	0.212688	0.195166	undefined	0.203313	0.0859185	0.286339	0.080601	0.343828	undefined
Xelaev18013887m		229169	149.865	139.854	120.661	106.771	1	0.612994	0.0635728	0.999986	0.99992	0.999984	0.999923	0.167609	0.202249	0.221644	0.201072	0.207426	undefined	0.165238	0.190155	0.240534	0.177157	0.226916	undefined	0.195433	0.205416	0.184162	0.216077	0.198913	undefined	0.177389	0.193855	0.18377	0.199901	0.245086	undefined
Xelaev18013888m		229170	631.618	618.378	610.558	434.303	1	0.302966	1.65529e-08	0.999986	0.895177	0.999984	0.999923	0.191541	0.226346	0.187886	0.187222	0.207006	animal	0.170678	0.195657	0.224746	0.184453	0.224465	undefined	0.192667	0.216785	0.204652	0.186844	0.199052	animal	0.201444	0.177083	0.20919	0.204143	0.20814	undefined
Xelaev18013889m		229171	122.586	130.763	87.2956	85.654	1	0.687591	0.00916968	0.999986	0.99992	0.999984	0.999923	0.155195	0.236436	0.180153	0.200177	0.22804	undefined	0.115685	0.159285	0.230662	0.19846	0.295907	undefined	0.179595	0.192989	0.216666	0.201449	0.209301	undefined	0.224896	0.18478	0.192885	0.249391	0.148048	undefined
Xelaev18013890m		229172	988.571	979.205	1072.92	987.133	1	0.00269166	0.221293	0.999986	0.345216	0.999984	0.999923	0.211332	0.208217	0.202164	0.177769	0.200518	extreme animal	0.250956	0.202408	0.189289	0.181171	0.176175	extreme animal	0.230306	0.201611	0.189845	0.193447	0.184791	extreme animal	0.213092	0.197403	0.203207	0.19359	0.192708	extreme animal
Xelaev18013895m	ME3	19951	793.466	733.255	778.03	423.224	1	0.924633	1.948e-25	0.999986	0.99992	0.999984	0.999923	0.22697	0.182152	0.229412	0.189471	0.171994	undefined	0.193864	0.20034	0.225327	0.191058	0.18941	undefined	0.205675	0.199513	0.19616	0.198523	0.200129	undefined	0.166049	0.21782	0.199338	0.195223	0.221571	undefined	de novo	uniform increase
Xelaev18013911m		229186	61.1663	69.9717	69.5843	12.3121	1	0.952008	9.05439e-14	0.999986	0.99992	0.999984	0.999923	0.162331	0.182751	0.260418	0.180362	0.214139	undefined	0.192109	0.191064	0.224959	0.228041	0.163827	undefined	0.195491	0.223765	0.172892	0.223388	0.184465	undefined	0.167126	0.0734258	0.283857	0.190513	0.285078	undefined
Xelaev18013924m		229192	566.647	619.56	585.422	430.063	1	0.61006	2.59296e-06	0.999986	0.984458	0.999984	0.999923	0.192162	0.203025	0.206522	0.232846	0.165445	undefined	0.165176	0.201685	0.221299	0.207511	0.204328	undefined	0.185735	0.194935	0.209385	0.191971	0.217974	undefined	0.175676	0.19811	0.20426	0.199344	0.22261	undefined
Xelaev18013965m		229216	113.259	96.118	103.827	35.5797	1	0.891359	1.69972e-10	0.999986	0.884242	0.999984	0.999923	0.196148	0.178591	0.273317	0.221774	0.13017	undefined	0.239639	0.202648	0.188809	0.203656	0.165248	extreme animal	0.170625	0.196572	0.182414	0.240648	0.209741	undefined	0.218155	0.193896	0.136341	0.22676	0.224849	undefined
Xelaev18013981m		229226	57.662	64.4524	50.1853	85.2893	1	0.836427	0.0091941	0.999986	0.947876	0.999984	0.999923	0.16596	0.264201	0.1263	0.243088	0.20045	undefined	0.23314	0.162991	0.14171	0.183921	0.278239	undefined	0.235705	0.2033	0.145411	0.228096	0.187488	undefined	0.20694	0.171693	0.213079	0.157807	0.250481	undefined
Xelaev18013982m		229227	162.313	121.583	127.524	97.3755	1	0.934846	0.0164964	0.999986	0.915824	0.999984	0.999923	0.192401	0.223361	0.180424	0.199382	0.204432	undefined	0.219972	0.182355	0.245158	0.174573	0.177942	undefined	0.205605	0.198458	0.199298	0.167666	0.228973	undefined	0.183967	0.20792	0.216466	0.210709	0.180937	undefined
Xelaev18014036m	SYTL2	229258	4134.9	4440.76	4075.09	4186.84	1	2.07957e-06	0.637163	0.999986	0.000114247	0.999984	0.645753	0.169804	0.20471	0.21356	0.223154	0.188773	undefined	0.17888	0.197297	0.204961	0.207304	0.211558	undefined	0.170977	0.19959	0.210188	0.213174	0.206071	undefined	0.180303	0.208018	0.210881	0.203746	0.197051	undefined
Xelaev18014051m			98.7172	103.024	95.0313	28.3211	1	0.0993345	1.4299e-11	0.999986	0.978741	0.999984	0.999923	0.203731	0.243245	0.143485	0.159053	0.250486	undefined	0.245016	0.128485	0.116223	0.191842	0.318434	vegetal	0.212246	0.201068	0.163508	0.199771	0.223407	undefined	0.185655	0.287399	0.193257	0.120797	0.212892	animal
Xelaev18014057m		229268	54.2794	55.9247	51.7041	85.1853	1	0.581918	0.0436393	0.999986	0.99992	0.999984	0.999923	0.208464	0.136536	0.154378	0.277976	0.222645	vegetal	0.188735	0.212432	0.0581348	0.231701	0.308997	vegetal	0.175521	0.205058	0.176125	0.215319	0.227976	undefined	0.153507	0.227318	0.237855	0.204888	0.176432	undefined
Xelaev18014109m		229290	3803.7	3693.36	3741.24	3365.84	1	0.496965	0.0550122	0.615965	0.99992	0.999984	0.999923	0.200689	0.205769	0.193298	0.206452	0.193792	undefined	0.211674	0.210662	0.186111	0.200124	0.191429	undefined	0.200274	0.200584	0.195308	0.203266	0.200567	undefined	0.226822	0.204634	0.191137	0.194965	0.182442	extreme animal
Xelaev18014112m	UCP2	229293	684.224	667.017	640.715	533.929	1	0.945403	0.00527977	0.999986	0.825607	0.999984	0.999923	0.193208	0.221221	0.206895	0.175175	0.203501	animal	0.229316	0.213972	0.192255	0.204035	0.160422	extreme animal	0.181872	0.194538	0.216561	0.204474	0.202555	undefined	0.207699	0.190536	0.190942	0.212553	0.19827	undefined
Xelaev18014154m	RPL23A	17458	1027.25	1015.96	1086.48	1071.14	1	0.155724	0.926311	0.0173884	0.958462	0.999984	0.999923	0.204458	0.207832	0.167158	0.196185	0.224366	undefined	0.231291	0.192611	0.176164	0.198937	0.200997	undefined	0.229605	0.204758	0.18466	0.201082	0.179895	extreme animal	0.244075	0.224274	0.185089	0.195827	0.150736	extreme animal
Xelaev18014167m		229315	129.174	165.258	140.969	193.063	1	0.339042	0.0750061	0.999986	0.850354	0.999984	0.999923	0.174636	0.193722	0.275308	0.22438	0.131955	undefined	0.256726	0.211575	0.167104	0.170781	0.193813	undefined	0.208907	0.190119	0.227231	0.216422	0.157321	undefined	0.147599	0.224699	0.206261	0.223197	0.198244	undefined
Xelaev18014171m		229318	277.919	274.952	246.972	329.456	1	0.89613	0.0336222	0.999986	0.993595	0.999984	0.999923	0.212844	0.207872	0.235097	0.194456	0.149732	undefined	0.234404	0.206344	0.21316	0.206335	0.139757	extreme animal	0.188228	0.196803	0.194483	0.194016	0.22647	undefined	0.178321	0.217995	0.221751	0.199636	0.182297	undefined
Xelaev18014222m		19171	417.684	388.87	679.54	628.338	1	0.0113328	4.98718e-09	0.999986	0.799667	0.999984	0.101408	0.270053	0.216419	0.174422	0.128317	0.210789	extreme animal	0.272968	0.183706	0.198511	0.184051	0.160765	extreme animal	0.234579	0.199083	0.174499	0.19029	0.201549	undefined	0.220932	0.211298	0.185615	0.182456	0.199699	extreme animal	degraded	uniform degradation	1.5	late animal	predefined
Xelaev18014245m		229338	144.556	145.786	146.134	234.11	1	0.590826	1.46764e-05	0.999986	0.883129	0.999984	0.999923	0.245072	0.174904	0.21858	0.174506	0.186938	extreme animal	0.23892	0.231416	0.19801	0.21981	0.111844	extreme animal	0.218911	0.194775	0.226351	0.180516	0.179446	undefined	0.197218	0.165272	0.199615	0.219435	0.21846	undefined
Xelaev18014275m		229347	16.7286	15.6999	26.8143	23.1084	1	7.31432e-29	0.370635	0.43754	4.85829e-11	0.000387632	0.0256281	0.0544888	0.0146818	0.0786688	0.090456	0.761705	extreme vegetal	0.0417555	0	0.0790722	0.0840612	0.795111	extreme vegetal	0.0930027	0.0392127	0.0750597	0.203162	0.589563	extreme vegetal	0.134801	0.0659659	0.11092	0.187201	0.501112	extreme vegetal
Xelaev18014328m	MORC3	3553	813.081	855.614	735.648	763.202	1	0.0828568	0.12875	0.999986	0.99992	0.999984	0.999923	0.175981	0.205012	0.183215	0.208378	0.227413	undefined	0.157891	0.20189	0.197221	0.226418	0.21658	undefined	0.194115	0.19785	0.195703	0.202258	0.210073	undefined	0.179335	0.207574	0.196933	0.192299	0.22386	undefined
Xelaev18014419m	LSAMP	17424	49.0734	48.4867	56.436	3.20912	1	0.637074	1.27407e-17		0.751159	0.999984	0.999923	0.207406	0.27908	0.155882	0.163272	0.194359	animal	0.16778	0.144719	0.286908	0.241319	0.159275	undefined	0.156889	0.190529	0.223976	0.256236	0.17237	undefined	0	0.331937	0.297369	0.370694	0	undefined
Xelaev18014422m		229405	42.3538	53.0611	55.8892	3.27233	1	0.985738	2.82877e-20		0.99992	0.999984	0.999923	0.184893	0.172769	0.220706	0.200437	0.221195	undefined	0.207414	0.189637	0.243811	0.217821	0.141317	undefined	0.207651	0.211457	0.161712	0.212584	0.206597	undefined	0.374772	0.198257	0.160304	0	0.266667	extreme animal
Xelaev18014426m		229409	77.2693	80.3287	87.8524	185.925	1	0.288025	3.29031e-11	0.999986	0.99992	0.999984	0.999923	0.201394	0.147601	0.237552	0.186796	0.226658	undefined	0.123438	0.184349	0.274448	0.198374	0.21939	undefined	0.201896	0.1905	0.226767	0.186526	0.194313	undefined	0.187383	0.167376	0.235608	0.213005	0.196629	undefined
Xelaev18014554m		229451	658.394	646.943	663.422	989.376	1	0.410983	9.00698e-14	0.999986	0.980317	0.999984	0.999923	0.170878	0.190495	0.195529	0.192034	0.251065	undefined	0.200088	0.187065	0.195457	0.195762	0.221628	undefined	0.182247	0.201381	0.212289	0.202046	0.202037	undefined	0.202432	0.192479	0.209762	0.202058	0.193269	undefined
Xelaev18014610m		229466	144.809	159.628	142.037	150.425	1	0.0038299	0.841772	0.999986	0.53333	0.999984	0.999923	0.123527	0.240273	0.187519	0.1901	0.258581	undefined	0.163305	0.236596	0.212314	0.203204	0.184581	animal	0.169474	0.221586	0.220815	0.16146	0.226665	undefined	0.175132	0.200752	0.188394	0.181843	0.253879	undefined
Xelaev18014611m	LRRC75A	7473	171.079	155.938	170.443	8.91126	1	0.0542208	2.13756e-60	0.999986	0.843163	0.999984	0.999923	0.20177	0.170674	0.178542	0.22553	0.223484	undefined	0.171234	0.159184	0.156109	0.274301	0.239172	vegetal	0.194717	0.187917	0.17002	0.212326	0.23502	undefined	0.299502	0.0610786	0.176132	0.283573	0.179714	undefined	de novo	uniform increase	1.5	polar	homogeneous very small
Xelaev18014613m	MED31	1886	64.045	52.2033	62.4786	104.344	1	0.995305	0.0069486	0.999986	0.991951	0.999984	0.999923	0.177457	0.192911	0.200243	0.23085	0.198538	undefined	0.238895	0.12994	0.185469	0.166182	0.279513	undefined	0.24433	0.16817	0.185167	0.213901	0.188432	undefined	0.191906	0.272712	0.193443	0.133667	0.208272	animal
Xelaev18014665m	RPLP2	16188	840.187	700.502	929.433	562.621	1	1.49343e-05	8.47721e-09	0.999986	0.000132111	0.999984	0.749545	0.259024	0.192222	0.16434	0.194049	0.190365	undefined	0.245455	0.194394	0.198912	0.158524	0.202715	extreme animal	0.252701	0.198608	0.178082	0.185108	0.185502	undefined	0.213885	0.189886	0.190909	0.207599	0.197721	undefined	de novo	uniform increase	1.5	late animal	homogeneous very small
Xelaev18014680m		229501	6207.72	4848.58	6272.35	6120.31	0.00240774	5.60147e-06	0.805654	0.0132467	1.09662e-08	1.24818e-05	8.1644e-16	0.300445	0.4727	0.0841513	0.035645	0.107059	animal	0.127263	0.376614	0.228069	0.0472702	0.220785	animal	0.113281	0.315989	0.417788	0.0753906	0.0775518	undefined	0.0576574	0.232363	0.452417	0.203032	0.0545303	central			2
Xelaev18014709m	SIRT2	2746	65.0262	48.3393	64.366	28.1531	1	0.465989	0.000116457	0.999986	0.99992	0.999984	0.999923	0.167574	0.20037	0.220336	0.221031	0.190689	undefined	0.112688	0.288322	0.173132	0.184626	0.241232	undefined	0.228832	0.22448	0.170845	0.204461	0.171381	undefined	0.153944	0.344153	0.1647	0.0964904	0.240713	animal
Xelaev18014749m			38.0833	39.6037	44.0178	27.3966	1	2.58646e-05	0.347966	0.999986	0.189437	0.806096	0.462472	0.117875	0.135257	0.0763657	0.200798	0.469704	vegetal	0.131731	0.151874	0.114094	0.141965	0.460336	vegetal	0.159514	0.208413	0.136544	0.14279	0.352739	undefined	0.234261	0.293178	0.151161	0.0970363	0.224363	animal
Xelaev18014826m	ANKS1A	20702	1201.54	1235.07	1161.01	1187.39	1	0.0112634	0.738887	0.999986	0.457744	0.999984	0.999923	0.189668	0.19062	0.201869	0.2071	0.210744	undefined	0.179927	0.219131	0.195441	0.203254	0.202246	undefined	0.184029	0.195577	0.210307	0.210708	0.199378	undefined	0.180921	0.201487	0.204235	0.204342	0.209015	undefined
Xelaev18014879m		229595	104.857	112.318	137.198	150.073	1	0.976669	0.0698418	0.999986	0.99992	0.999984	0.999923	0.141695	0.235862	0.189051	0.239261	0.194132	undefined	0.225758	0.197233	0.163871	0.225392	0.187746	undefined	0.215099	0.180221	0.213118	0.199603	0.191959	extreme animal	0.192091	0.201627	0.191545	0.199252	0.215485	undefined
Xelaev18014918m	*GSTM5	1475	1543.52	1448.57	1627.19	1574.52	1	0.0572073	0.293322	0.999986	0.389865	0.999984	0.999923	0.227975	0.178631	0.183174	0.215695	0.194526	undefined	0.230958	0.188451	0.182396	0.186545	0.21165	undefined	0.226501	0.207884	0.181323	0.195496	0.188797	undefined	0.202779	0.196188	0.200369	0.201117	0.199546	undefined
Xelaev18014963m		229619	337.655	347.193	442.926	516.236	1	0.327249	0.000115657	0.999986	0.715883	0.329407	0.999923	0.237487	0.181402	0.197777	0.185172	0.198162	extreme animal	0.2893	0.228548	0.173427	0.182284	0.126441	extreme animal	0.203607	0.222198	0.169595	0.192194	0.212405	undefined	0.176973	0.219661	0.202157	0.201563	0.199645	undefined
Xelaev18014978m		229623	13.2053	16.8501	26.9235	40.0456	1	0.9968	0.0159566	0.999986	0.99992	0.999984	0.999923	0.346925	0.339784	0.0772815	0.0799711	0.156038	undefined	0.31542	0.21294	0.066838	0.208466	0.196335	undefined	0.179456	0.202165	0.210099	0.204232	0.204048	undefined	0.133315	0.226916	0.230045	0.214387	0.195336	undefined
Xelaev18015000m	TIMM17A	18753	124.24	116.508	254.493	536.099	1	0.185129	7.14395e-70	0.999986	0.463028	0.999984	0.999923	0.239921	0.239561	0.136362	0.203909	0.180248	undefined	0.200863	0.204997	0.185725	0.224027	0.184387	undefined	0.247491	0.18335	0.190357	0.197374	0.181428	extreme animal	0.200129	0.188702	0.193732	0.206258	0.211179	undefined	degraded	uniform degradation
Xelaev18015046m	ZNF593	5801	167.828	192.942	234.344	238.581	1	0.553153	0.00316582	0.999986	0.99992	0.999984	0.999923	0.210072	0.221262	0.190771	0.180552	0.197343	animal	0.225691	0.193741	0.190694	0.222597	0.167277	extreme animal	0.225399	0.193322	0.193165	0.186284	0.201831	extreme animal	0.235736	0.195812	0.183003	0.195922	0.189527	undefined
Xelaev18015103m	CTPS1	6930	1936.84	2031.27	1916.88	1556.21	0.0451489	0.00641089	2.89793e-10	0.999986	0.81836	0.0488961	0.772318	0.22534	0.221929	0.204767	0.180075	0.167889	extreme animal	0.251213	0.227871	0.18328	0.163748	0.173888	extreme animal	0.200776	0.20406	0.202054	0.207914	0.185196	undefined	0.201663	0.203	0.20318	0.191798	0.20036	undefined			1.5	late animal	homogeneous very small
Xelaev18015114m		229676	118.286	128.992	147.704	91.6223	1	0.489274	0.00162838	0.999986	0.804476	0.999984	0.999923	0.194879	0.222423	0.185824	0.215687	0.181186	animal	0.25816	0.201497	0.252842	0.138748	0.148754	extreme animal	0.234431	0.217346	0.181826	0.173681	0.192716	extreme animal	0.181858	0.220083	0.186414	0.214902	0.196744	undefined
Xelaev18015173m	EPB41	21218	610.38	636.185	483.506	312.66	1	0.755699	3.2799e-08	0.999986	0.993708	0.999984	0.999923	0.184244	0.17261	0.210842	0.200672	0.231631	undefined	0.180375	0.194885	0.192917	0.232151	0.199672	undefined	0.188191	0.199112	0.196388	0.213679	0.202629	undefined	0.19809	0.206216	0.194238	0.20854	0.192916	undefined	de novo	uniform increase
Xelaev18015183m		229700	2850.38	3148.97	3169.69	2345.94	2.88783e-49	8.23615e-23	0.000266701	3.95873e-08	9.44244e-52	1.58023e-130	7.90026e-157	0.0627458	0.0528936	0.0597532	0.234949	0.589658	extreme vegetal	0.0591	0.0578278	0.0702823	0.28048	0.53231	vegetal	0.143945	0.138859	0.143614	0.211366	0.362216	vegetal	0.187337	0.179844	0.170392	0.200895	0.261532	undefined			2	late vegetal	predefined
Xelaev18015187m		229702	191.464	210.973	189.931	124.759	1	0.579398	0.00231909	0.999986	0.943369	0.999984	0.999923	0.179784	0.213427	0.18293	0.229244	0.194615	undefined	0.189953	0.176386	0.245216	0.233302	0.155143	undefined	0.173026	0.202267	0.212936	0.21536	0.196411	undefined	0.210595	0.228968	0.181329	0.221658	0.15745	animal
Xelaev18015259m	LDLRAP1	8225	5972.52	6186.12	7048.85	6373.88	4.88076e-23	1.41417e-26	0.673806	1.90949e-10	1.19201e-53	3.21835e-45	1.6977e-279	0.0255235	0.0249559	0.0398394	0.284217	0.625464	extreme vegetal	0.0284466	0.0244052	0.0514683	0.336213	0.559466	vegetal	0.0853437	0.0872517	0.105142	0.235998	0.486264	vegetal	0.169038	0.171461	0.163847	0.194262	0.301392	undefined			2	late vegetal	predefined
Xelaev18015305m		229750	8.69132	4.45599	8.02693	21.0292		0.361958	0.0117443	0.999986	0.572264	0.999984	0.999923	0.105055	0.45486	0.272379	0.0716751	0.0960304	animal	0	0.0424641	0.255403	0.0982327	0.6039	extreme vegetal	0.193226	0.115178	0.424624	0.0796705	0.187302	central	0.193221	0.274337	0.126909	0.139306	0.266227	undefined
Xelaev18015396m		229777	420.298	318.338	416.346	329.295	1	0.212886	8.34018e-05	0.999986	0.741751	0.999984	0.999923	0.250807	0.192751	0.201979	0.181205	0.173259	extreme animal	0.182689	0.208308	0.21836	0.194472	0.196171	undefined	0.226714	0.185096	0.226639	0.170467	0.191084	extreme animal	0.20139	0.17189	0.230937	0.195223	0.200561	undefined
Xelaev18015505m	RPL31	16197	505.163	497.199	660.344	624.916	1	0.000588363	0.000219474	0.999986	0.0609786	0.999984	0.999923	0.248554	0.191197	0.193106	0.163448	0.203695	extreme animal	0.236262	0.203309	0.182975	0.223732	0.153721	extreme animal	0.265944	0.187918	0.176438	0.200403	0.169297	extreme animal	0.221323	0.205019	0.201603	0.198424	0.173632	extreme animal			1.5	late animal	predefined
Xelaev18015630m		229856	93.9143	110.902	88.3273	47.4855	1	0.447318	0.000203543	0.999986	0.825607	0.999984	0.999923	0.220574	0.175324	0.207473	0.215414	0.181216	undefined	0.23091	0.180651	0.162646	0.174236	0.251556	undefined	0.253311	0.180627	0.179346	0.224057	0.16266	extreme animal	0.17198	0.128459	0.236754	0.198307	0.2645	undefined
Xelaev18015677m		229878	5.17753	11.6861	14.877	43.7953	1	0.662413	1.37923e-07	0.999986	0.98515	0.999984		0.0674515	0.589715	0.0910231	0.0460195	0.205791	animal	0.235202	0.130212	0.436502	0.0753875	0.122696	central	0.176398	0.27109	0.130043	0.197401	0.225068	undefined	0.070688	0.229199	0.284291	0.167151	0.248672	undefined
Xelaev18015705m			3.96253	2.50831	2.87822	23.5879		0.193302	6.90343e-06	0.999986				0.355662	0.109497	0	0.53484	0	vegetal	0.261189	0.1473	0.250759	0.340751	0	undefined	0.140978	0	0.629864	0.0918887	0.137269	central	0.305454	0.109592	0.248465	0.117089	0.219399	extreme animal
Xelaev18015757m	RGCC	10308	1231.7	1099.43	1457.55	1317.76	1	0.00442888	9.32046e-08	0.999986	0.778646	0.999984	0.999923	0.237423	0.197301	0.199407	0.189488	0.176381	extreme animal	0.239396	0.194891	0.198806	0.191282	0.175625	extreme animal	0.23074	0.190718	0.193253	0.190774	0.194516	extreme animal	0.227562	0.173566	0.188534	0.20945	0.200888	undefined
Xelaev18015828m		229932	60.9705	67.316	63.2696	95.9729	1	0.0935862	0.0201282	0.999986	0.99992	0.999984	0.999923	0.17491	0.172559	0.15718	0.181042	0.314309	undefined	0.186825	0.151743	0.0845228	0.207944	0.368965	vegetal	0.235882	0.184636	0.16539	0.210295	0.203797	undefined	0.19228	0.216466	0.177294	0.185688	0.228272	undefined
Xelaev18015830m	KMT2D	676	8677.42	9611.83	8237.39	9753.34	1	0.121992	0.277711	6.4454e-08	0.0186153	0.999984	0.999923	0.185442	0.21387	0.213883	0.204845	0.181961	undefined	0.214628	0.20832	0.205401	0.2005	0.171151	extreme animal	0.176484	0.194898	0.213304	0.212566	0.202748	undefined	0.185759	0.218739	0.223352	0.205361	0.16679	undefined
Xelaev18015966m	TFCP2	8775	1297.82	1316.7	1208.68	1177.05	1	0.0671458	0.201395	0.999986	0.986545	0.999984	0.999923	0.188526	0.197625	0.193494	0.202039	0.218315	undefined	0.177449	0.205214	0.213873	0.207819	0.195645	undefined	0.185995	0.199638	0.206294	0.202382	0.205692	undefined	0.172968	0.192787	0.210537	0.210859	0.212848	undefined
Xelaev18015989m	GTF2H4	5078	730.189	648.091	671.196	623.729	1	9.71213e-05	0.35792	0.999986	0.026193	0.999984	0.999923	0.226045	0.220922	0.200104	0.192309	0.16062	extreme animal	0.224823	0.213338	0.199783	0.180026	0.18203	extreme animal	0.232824	0.216094	0.185202	0.190263	0.175616	extreme animal	0.209937	0.209632	0.213191	0.176703	0.190538	undefined
Xelaev18016042m	ATP5MC1	230008	692.511	788.54	759.143	705.395	1	0.0265629	0.470008	0.999986	0.95586	0.999984	0.999923	0.213952	0.18675	0.237571	0.169787	0.191939	undefined	0.18515	0.205139	0.247148	0.17995	0.182614	undefined	0.211146	0.198708	0.213601	0.189216	0.187329	undefined	0.20256	0.203987	0.221035	0.191014	0.181404	undefined
Xelaev18016095m	GPD1	230027	18.6072	20.5981	26.8734	82.4802	1	0.870341	2.92077e-11	0.999986	0.670156	0.999984	0.999923	0.197876	0.211346	0.289633	0.220671	0.0804742	undefined	0.145271	0.184464	0.173098	0.203998	0.293169	undefined	0.124043	0.26351	0.201173	0.140904	0.270369	undefined	0.204301	0.214997	0.134219	0.268342	0.178141	undefined
Xelaev18016186m	HMGB1	22719	2189.18	2163.45	1959.14	1898.44	1	0.0968702	0.041346	0.999986	0.3008	0.937281	0.999923	0.176183	0.19918	0.189492	0.196337	0.238807	undefined	0.17336	0.175783	0.18297	0.204403	0.263484	undefined	0.192648	0.211828	0.18119	0.202837	0.211496	undefined	0.208882	0.192975	0.200033	0.202238	0.195872	extreme animal
Xelaev18016211m	RPL21	7795	1135.03	1060.27	1234.36	1329.18	1	0.0447209	0.609959	0.165935	0.472048	0.999984	0.816477	0.249642	0.203032	0.172845	0.20128	0.1732	undefined	0.239293	0.176997	0.192703	0.186537	0.20447	extreme animal	0.229221	0.214959	0.174776	0.185451	0.195593	undefined	0.240216	0.178788	0.208582	0.192103	0.180312	extreme animal
Xelaev18016380m		230138	4354.52	4730.26	4145.74	4280.98	1	0.0705396	0.241201	0.999986	0.605075	0.999984	0.738407	0.169643	0.212255	0.215955	0.203469	0.198678	undefined	0.17549	0.205285	0.206691	0.208359	0.204175	undefined	0.188672	0.196486	0.207682	0.204162	0.202997	undefined	0.194655	0.208076	0.203154	0.194641	0.199475	animal
Xelaev18016417m	P2RY6	14875	47.345	35.8268	11.7102	1.70165	1	0.000924045	2.24806e-07		0.504777	0.999984	0.634377	0.329167	0.12597	0.0555954	0.258689	0.230578	undefined	0.217694	0.101979	0.117884	0.218405	0.344037	vegetal	0.354019	0.117498	0.121362	0.121053	0.286067	extreme animal	0.657723	0.0976245	0	0.244653	0	undefined
Xelaev18016451m	UCP2	21730	988.451	985.256	897.146	2183.88	1	0.733675	1.00067e-13	0.999986	0.99992	0.999984	0.0371524	0.190385	0.152382	0.193699	0.180214	0.283319	undefined	0.207934	0.18467	0.168803	0.195428	0.243165	undefined	0.199951	0.198562	0.201747	0.206678	0.193063	undefined	0.202351	0.201923	0.198211	0.203413	0.194102	undefined	degraded	uniform degradation
Xelaev18016453m		230168	880.64	892.651	792.739	922.555	1	0.874714	0.0461435	0.999986	0.993595	0.999984	0.999923	0.206196	0.194598	0.202405	0.216455	0.180345	undefined	0.217442	0.190278	0.184735	0.206505	0.20104	undefined	0.186912	0.194752	0.204454	0.203934	0.209949	undefined	0.201867	0.193818	0.211517	0.197095	0.195703	undefined
Xelaev18016457m		230169	212.313	187.367	186.634	284.321	1	0.3405	4.11716e-06	0.999986	0.881806	0.999984	0.999923	0.170025	0.197577	0.222421	0.210177	0.1998	undefined	0.230101	0.216749	0.194221	0.212178	0.14675	extreme animal	0.189332	0.189134	0.192984	0.227254	0.201295	undefined	0.177401	0.180342	0.222727	0.199877	0.219652	undefined
Xelaev18016487m	PGM2L1	8113	646.7	686.199	635.153	565.228	1	0.0462458	0.170478	0.999986	0.974817	0.999984	0.999923	0.187841	0.203427	0.243228	0.165416	0.200087	undefined	0.194944	0.207271	0.23428	0.188645	0.17486	undefined	0.191069	0.208795	0.212027	0.194752	0.193355	undefined	0.179001	0.17883	0.214426	0.19522	0.232524	undefined
Xelaev18016496m		230190	12.9904	9.88583	12.5516	23.7164	1	0.796441	0.096307	0.999986	0.978508	0.999984	0.999923	0.344091	0.298107	0.0931503	0.165676	0.0989757	undefined	0.257667	0.21358	0.182726	0.263288	0.0827388	undefined	0.230351	0.271793	0.161191	0.21005	0.126614	animal	0.229618	0.186457	0.208161	0.181742	0.194022	extreme animal
Xelaev18016499m	NUP98	4571	3353.91	3470.05	3215.56	2738.03	1	0.00173946	1.57929e-08	0.999986	0.456867	0.999984	0.999923	0.187959	0.204313	0.209644	0.203584	0.1945	undefined	0.181968	0.204875	0.206364	0.205764	0.201028	undefined	0.184153	0.20049	0.214611	0.205016	0.19573	undefined	0.186063	0.206391	0.204641	0.211546	0.191359	undefined
Xelaev18016554m	ALOX12B	23109	2848.33	2695.46	3027.53	4515.04	1	0.00582902	7.62326e-23	0.999986	0.663367	0.331419	0.588526	0.228423	0.204876	0.210556	0.186588	0.169556	extreme animal	0.222775	0.224352	0.209839	0.188457	0.154576	animal	0.2035	0.204056	0.211929	0.198307	0.182208	undefined	0.209278	0.201469	0.196588	0.196394	0.19627	extreme animal	degraded	uniform degradation	1.5	late animal	predefined
Xelaev18016644m	PKP2	7196	604.099	682.859	660.475	823.587	1	0.824741	0.00155249	0.999986	0.99992	0.999984	0.999923	0.196204	0.175915	0.185673	0.193526	0.248682	undefined	0.180509	0.192907	0.192815	0.210573	0.223196	undefined	0.195642	0.207039	0.195111	0.20737	0.194838	undefined	0.197484	0.200426	0.209849	0.19202	0.20022	undefined
Xelaev18016663m	FBLN1	19598	56.8577	46.7469	41.3561	46.4421	1	0.0291735	0.716185	0.999986	0.15276	0.999984	0.999923	0.215159	0.122741	0.157748	0.204475	0.299877	vegetal	0.161341	0.174937	0.153664	0.195456	0.314602	vegetal	0.290075	0.195716	0.142953	0.111075	0.260181	extreme animal	0.212077	0.187047	0.195879	0.147035	0.257962	undefined
Xelaev18016670m		230269	618.953	598.667	583.267	625.525	1	0.0312915	0.784835	0.999986	0.943067	0.463168	0.999923	0.176108	0.171805	0.213411	0.187246	0.25143	undefined	0.151534	0.169862	0.190837	0.217312	0.270455	undefined	0.197096	0.193798	0.211576	0.183464	0.214066	undefined	0.187777	0.188367	0.187744	0.224669	0.211442	undefined
Xelaev18016734m	TULP3	21677	718.56	663.445	663.027	778.879	1	0.551789	0.0255934	0.999986	0.956318	0.999984	0.999923	0.182221	0.230992	0.208135	0.198807	0.179845	animal	0.166472	0.213515	0.204968	0.206876	0.20817	undefined	0.1849	0.199004	0.208591	0.210568	0.196938	undefined	0.207986	0.189787	0.184231	0.204469	0.213526	undefined
Xelaev18016904m		230377	45.5786	44.2071	46.049	30.565	1	0.0617274	0.35951	0.999986	0.859085	0.999984	0.999923	0.252741	0.256247	0.108307	0.140252	0.242453	animal	0.239221	0.23289	0.222445	0.189137	0.116307	extreme animal	0.266052	0.226747	0.168625	0.1602	0.178377	extreme animal	0.250807	0.244006	0.172909	0.179546	0.152732	extreme animal
Xelaev18016915m	RPS14	7778	374.094	342.59	433.859	380.518	1	0.170618	0.0637239	0.999986	0.426682	0.999984	0.999923	0.225769	0.200118	0.195231	0.143919	0.234964	undefined	0.214477	0.194439	0.172483	0.189117	0.229483	undefined	0.256994	0.192909	0.202824	0.185559	0.161713	extreme animal	0.223996	0.193544	0.164584	0.232247	0.185629	undefined
Xelaev18017060m			21.233	20.1559	23.5814	16.2298	1	0.0681944	0.948062	0.999986	0.391249	0.999984	0.336756	0.565045	0.117885	0	0.110309	0.206761	undefined	0.403363	0.250023	0.0541343	0.218944	0.0735364	undefined	0.362587	0.155114	0.141082	0.103742	0.237475	extreme animal	0.217221	0.188526	0.205827	0.157373	0.231052	undefined
Xelaev18017186m		230488	138.417	175.089	298.296	433.505	1	0.875016	1.3139e-08	0.999986	0.801977	0.999984	0.999923	0.229521	0.209465	0.19395	0.17562	0.191443	extreme animal	0.148477	0.187667	0.208685	0.232765	0.222406	undefined	0.166072	0.212772	0.2041	0.197304	0.219752	undefined	0.188034	0.229708	0.202864	0.204492	0.174901	animal	degraded	uniform degradation
Xelaev18017190m		8881	3724.37	3706.11	3438.84	3094.01	1	0.00226187	1.17047e-05	0.999986	0.847511	0.999984	0.883192	0.177668	0.185616	0.211934	0.222999	0.201783	undefined	0.182773	0.205991	0.208979	0.20692	0.195337	undefined	0.186855	0.199312	0.203926	0.205786	0.20412	undefined	0.188225	0.199927	0.211012	0.207803	0.193032	undefined
Xelaev18017221m		230499	271.393	274.165	340.374	241.33	6.51441e-12	2.37117e-42	0.16305	1.20768e-12	3.85612e-67	4.27469e-55	6.35288e-59	0.0192084	0.0115894	0.020166	0.201542	0.747494	extreme vegetal	0.0141762	0.0128178	0.0300296	0.203922	0.739055	extreme vegetal	0.0558065	0.0534508	0.0698765	0.181114	0.639752	extreme vegetal	0.106717	0.12041	0.150107	0.198364	0.424402	vegetal			2	early vegetal	same profile
Xelaev18017238m		230503	699.561	752.181	661.923	747.235	1	0.142368	0.0822343	0.999986	0.842448	0.999984	0.999923	0.205079	0.224795	0.200158	0.191478	0.17849	animal	0.168167	0.218956	0.197269	0.197151	0.218457	undefined	0.194752	0.217893	0.191998	0.207472	0.187885	animal	0.196068	0.212259	0.183448	0.209647	0.198579	undefined
Xelaev18017348m		230536	594.59	648.661	675.021	353.949	1	0.0856264	2.64365e-14	0.999986	0.939885	0.999984	0.999923	0.176141	0.174371	0.196367	0.201176	0.251944	undefined	0.174452	0.179603	0.19783	0.21528	0.232835	undefined	0.195032	0.189233	0.207212	0.194737	0.213786	undefined	0.159354	0.217555	0.209969	0.196507	0.216615	undefined	de novo	uniform increase	1.5	late vegetal	homogeneous very small
Xelaev18017350m		230537	23.5318	33.0817	88.5611	154.567	1	0.980858	1.85694e-13	0.999986	0.99992	0.999984	0.999923	0.264293	0.193447	0.236227	0.125131	0.180902	extreme animal	0.224243	0.121653	0.185628	0.163276	0.3052	undefined	0.196683	0.217136	0.213175	0.192629	0.180378	animal	0.137422	0.223633	0.211989	0.229643	0.197313	undefined	degraded	uniform degradation
Xelaev18017507m	RPL18A	230574	979.254	985.304	1019.86	755.792	1	0.0939685	9.19367e-05	0.999986	0.899405	0.999984	0.999923	0.216463	0.213281	0.201035	0.18849	0.180731	extreme animal	0.223687	0.210166	0.212593	0.186636	0.166919	extreme animal	0.231987	0.189063	0.201132	0.184421	0.193397	extreme animal	0.234009	0.190219	0.20219	0.188145	0.185437	extreme animal
Xelaev18017599m	MCOLN1	10278	856.667	820.208	773.898	720.399	1	0.509324	0.0671274	0.999986	0.9352	0.999984	0.999923	0.186363	0.189258	0.209655	0.212704	0.20202	undefined	0.174675	0.188639	0.210264	0.204213	0.222209	undefined	0.191084	0.204278	0.196804	0.192174	0.215661	undefined	0.2131	0.199791	0.200457	0.19265	0.194003	extreme animal
Xelaev18017756m	SYPL1	16967	966.88	1039.6	1141.23	1113.62	1	0.0160821	0.215942	0.999986	0.572298	0.377918	0.127686	0.207625	0.19258	0.159719	0.159332	0.280744	undefined	0.22277	0.18544	0.178377	0.157441	0.255972	undefined	0.232231	0.183774	0.202193	0.177025	0.204776	extreme animal	0.188748	0.202811	0.207039	0.193026	0.208376	undefined			1.5	late vegetal	predefined
Xelaev18017913m	ATP6V1F	9170	226.48	206.281	243.31	319.089	1	0.000358414	0.000203668	0.999986	0.0119828	0.999984	0.999923	0.221096	0.225465	0.197754	0.164028	0.191657	animal	0.167859	0.226461	0.219856	0.174471	0.211354	animal	0.251665	0.21616	0.197856	0.169588	0.164731	extreme animal	0.257376	0.21812	0.161499	0.203606	0.159399	extreme animal
Xelaev18018009m	TPM1	230698	2481.19	2498.86	2171.32	2032.1	1	0.334803	0.00544609	0.999986	0.962491	0.999984	0.999923	0.195882	0.231729	0.181431	0.204988	0.18597	animal	0.223371	0.19912	0.192247	0.182779	0.202483	extreme animal	0.199601	0.219151	0.197577	0.198012	0.185659	animal	0.215035	0.200994	0.198432	0.203239	0.1823	extreme animal
Xelaev18018023m		230704	8.13991	8.35136	14.881	20.3546		0.979039	0.098182	0.999986	0.99992	0.999984		0.272074	0.301547	0.119212	0.117166	0.190001	animal	0.158045	0.264669	0.268042	0.206187	0.103058	undefined	0.163127	0.16319	0.18608	0.244736	0.242867	undefined	0.146924	0.189715	0.271754	0.285356	0.106252	undefined
Xelaev18018056m		230712	65.7924	75.8147	55.3596	3.27233	1	0.472698	1.16873e-24		0.357672	0.999984	0.999923	0.190783	0.126275	0.272311	0.204282	0.206349	undefined	0.151304	0.20353	0.253314	0.208067	0.183787	undefined	0.241199	0.116876	0.182292	0.244575	0.215058	undefined	0	0.155049	0	0.385255	0.459697	vegetal
Xelaev18018158m	MYO1E	8117	2409.61	2450.6	2364.64	2661.36	1	0.691043	0.0282328	0.999986	0.994105	0.999984	0.999923	0.193463	0.184381	0.205658	0.211086	0.205411	undefined	0.186968	0.20222	0.203987	0.201029	0.205795	undefined	0.189341	0.210402	0.202729	0.199207	0.198322	animal	0.189341	0.200125	0.207498	0.205316	0.19772	undefined
Xelaev18018370m		230796	25.7374	21.3061	21.4377	0	1	0.898985	5.2133e-12		0.865281	0.999984	0.999923	0.285184	0.187823	0.160563	0.229594	0.136835	extreme animal	0.193882	0.185162	0.221484	0.192474	0.206998	undefined	0.158921	0.113524	0.246163	0.250973	0.230418	undefined	0	0	0	0	0	undefined
Xelaev18018455m		230826	28.2796	19.1241	23.2579	11.3531	1	0.973291	0.086847	0.999986	0.99992	0.999984	0.999923	0.254714	0.160705	0.238814	0.20666	0.139106	extreme animal	0.191441	0.239075	0.180283	0.308459	0.0807427	undefined	0.210103	0.212985	0.210203	0.152296	0.214413	undefined	0.161353	0.153024	0.324957	0.0506974	0.309969	undefined
Xelaev18018558m	TMEM230	2568	536.809	553.45	612.065	621.539	1	0.015882	0.129437	0.999986	0.183633	0.999984	0.273028	0.215283	0.267213	0.203091	0.136974	0.177439	animal	0.241842	0.204591	0.214774	0.172413	0.16638	extreme animal	0.244972	0.207587	0.19263	0.182958	0.171853	extreme animal	0.199929	0.19033	0.208065	0.215748	0.185927	undefined			1.5	late animal	homogeneous very small, small
Xelaev18018615m			65.4939	41.7592	59.8764	0	1	0.401511	2.61251e-22		0.401371	0.999984	0.999923	0.21142	0.239708	0.232846	0.181701	0.134325	animal	0.357386	0.202197	0.115411	0.233143	0.0918631	extreme animal	0.275826	0.233157	0.124287	0.171086	0.195644	undefined	0	0	0	0	0	undefined
Xelaev18018670m	ADAM28	762	651.83	747.691	603.827	691.44	1	0.115948	0.0454973	0.999986	0.875065	0.999984	0.999923	0.189073	0.213949	0.187016	0.190864	0.219099	undefined	0.164926	0.199411	0.210798	0.198041	0.226823	undefined	0.185636	0.192071	0.211351	0.200329	0.210613	undefined	0.185101	0.225572	0.202523	0.185258	0.201546	animal
Xelaev18018679m	PPP2R2A	20671	2715.81	2654.27	2891.74	2994.12	1	0.0241547	0.151224	0.0346589	0.0768643	0.999984	0.999923	0.208305	0.197954	0.205281	0.186964	0.201496	extreme animal	0.202395	0.208348	0.212971	0.196779	0.179507	undefined	0.216145	0.187482	0.195433	0.188622	0.212318	extreme animal	0.221398	0.193435	0.182336	0.184882	0.217949	undefined
Xelaev18018853m		13407	12.5607	22.901	18.1219	0	1	0.947155	3.74291e-07		0.939885	0.999984	0.999923	0.135744	0.239915	0.102976	0.151298	0.370066	vegetal	0.174001	0.191579	0.239698	0.111127	0.283595	undefined	0.158073	0.27507	0.23708	0.21808	0.111697	animal	0	0	0	0	0	undefined
Xelaev18018941m		231044	515.313	534.507	555.858	565.835	0.0116831	0.00203001	0.702241	0.999986	0.506055	0.00436459	0.052935	0.286703	0.208759	0.200974	0.165107	0.138456	extreme animal	0.284075	0.221131	0.224352	0.14557	0.124872	extreme animal	0.224191	0.197619	0.183563	0.217208	0.17742	extreme animal	0.194261	0.199593	0.206782	0.194549	0.204816	undefined			1.5	late animal	homogeneous very small, small
Xelaev18018942m	ASF1B	18778	1455.62	1317.79	1488.9	1451.13	0.000350721	3.76834e-06	0.0570979	0.999986	0.583047	0.00175837	1.19901e-05	0.284863	0.203914	0.216303	0.160134	0.134786	extreme animal	0.286801	0.219265	0.185334	0.165723	0.142877	extreme animal	0.218437	0.204709	0.202209	0.18981	0.184835	extreme animal	0.205047	0.213804	0.186663	0.194706	0.199779	animal			1.5	late animal	homogeneous very small, small
Xelaev18019035m		231078	55.6903	41.7544	77.6664	213.63	1	0.744336	3.52997e-09	0.999986	0.864417	0.999984	0.999923	0.276636	0.156666	0.236152	0.172079	0.158467	extreme animal	0.184715	0.205657	0.31856	0.220524	0.0705441	central	0.234271	0.177297	0.219669	0.196932	0.171832	extreme animal	0.184595	0.224578	0.182913	0.204566	0.203348	undefined	degraded	uniform degradation
Xelaev18019056m	CALR	2270	6147.6	6291.79	5937.27	5229.45	1	0.368516	7.80228e-06	0.999986	0.854808	0.999984	0.999923	0.184362	0.22084	0.203109	0.197331	0.194357	animal	0.187934	0.197957	0.209864	0.198711	0.205534	undefined	0.198105	0.211095	0.201774	0.198184	0.190842	animal	0.195482	0.199007	0.201587	0.199488	0.204435	undefined
Xelaev18019231m		231167	0	0	0.137087	25.9927		0.990187	2.9274e-14	0.999986				0	0	0	0	0	undefined	0	0	0	0	0	undefined	1	0	0	0	0	undefined	0.240836	0.122029	0.258069	0.191427	0.187639	undefined
Xelaev18019321m	TMEM88	16185	164.557	136.899	159.422	97.4421	1	0.993962	0.0018463	0.999986	0.99992	0.999984	0.999923	0.170516	0.163239	0.217245	0.225643	0.223357	undefined	0.262611	0.202401	0.231989	0.153849	0.14915	extreme animal	0.186314	0.2065	0.217444	0.200568	0.189174	undefined	0.172216	0.197602	0.155085	0.223212	0.251885	undefined
Xelaev18019340m	TNFSF13	21356	6.15865	3.60056	5.40169	28.2105		0.259206	4.61757e-06	0.999986				0.327491	0.0516552	0.230286	0	0.390568	undefined	0.539051	0.290435	0	0	0.170514	undefined	0.284543	0.248015	0.0420141	0.209318	0.21611	undefined	0.201536	0.194518	0.178434	0.148522	0.276991	undefined
Xelaev18019508m	ARHGEF15	2498	827.794	848.439	762.742	632.483	1	0.120311	0.000989277	0.999986	0.244214	0.999984	0.999923	0.174299	0.203653	0.212006	0.211287	0.198755	undefined	0.185036	0.204192	0.225989	0.205131	0.179653	undefined	0.173994	0.200517	0.205699	0.216317	0.203472	undefined	0.200729	0.191394	0.197536	0.202187	0.208154	undefined
Xelaev18019509m			67.1386	71.9169	66.341	179.222	1	0.532595	6.12781e-17	0.999986	0.99992	0.999984	0.999923	0.214586	0.206143	0.189618	0.234028	0.155625	undefined	0.295517	0.202881	0.168904	0.202967	0.129731	extreme animal	0.229861	0.206688	0.165185	0.203882	0.194384	undefined	0.249462	0.191776	0.19956	0.167619	0.191583	extreme animal
Xelaev18019575m		4008	126.08	154.546	126.214	76.6505	1	0.644796	0.026667	0.999986	0.978089	0.999984	0.999923	0.163014	0.20852	0.185889	0.168839	0.273739	undefined	0.159429	0.188929	0.17541	0.218051	0.258181	undefined	0.182794	0.180741	0.215399	0.210877	0.21019	undefined	0.205524	0.255101	0.174001	0.172252	0.193121	animal
Xelaev18019588m		4934	41.2605	38.0403	34.6826	34.6249	1	0.232024	0.906155	0.999986	0.0851362	0.999984	0.999923	0.202074	0.183913	0.182608	0.196443	0.234962	undefined	0.187326	0.137814	0.261431	0.217492	0.195937	undefined	0.191692	0.138949	0.367525	0.121803	0.18003	central	0.27381	0.186039	0.146147	0.17282	0.221183	undefined
Xelaev18019664m		22097	291.227	287.025	289.09	168.751	1	0.929574	3.1599e-06	0.999986	0.779612	0.999984	0.999923	0.177947	0.226305	0.205875	0.196525	0.193347	animal	0.199158	0.202646	0.220968	0.19703	0.180197	undefined	0.229835	0.188491	0.185151	0.193895	0.202628	undefined	0.18657	0.193422	0.230033	0.228511	0.161464	undefined
Xelaev18019689m			245.888	89.1586	185.888	290.848	1	0.999596	0.0878249	0.999986	0.99992	0.999984	0.999923	0.195725	0.198201	0.183924	0.221231	0.200919	undefined	0.179447	0.169624	0.233194	0.199775	0.21796	undefined	0.197822	0.208542	0.204403	0.188259	0.200975	animal	0.197489	0.199427	0.199935	0.208375	0.194775	undefined	degraded	uniform degradation
Xelaev18019693m		231447	80.6519	71.9194	60.4237	64.444	1	0.096999	0.56433	0.999986	0.994264	0.734064	0.999923	0.116844	0.199497	0.26391	0.201043	0.218706	undefined	0.0586352	0.212955	0.261684	0.243473	0.223254	undefined	0.192019	0.188268	0.195951	0.189944	0.233818	undefined	0.194737	0.164559	0.20515	0.185363	0.250192	undefined
Xelaev18019747m	PHF21B	5209	125.333	118.396	111.525	67.5769	1	0.782407	0.00149276	0.999986	0.877672	0.999984	0.999923	0.215787	0.190056	0.184237	0.219078	0.190843	undefined	0.233017	0.200645	0.176683	0.223798	0.165857	extreme animal	0.153112	0.207745	0.211528	0.234047	0.193568	undefined	0.185611	0.216606	0.179614	0.23309	0.185078	undefined
Xelaev18019768m	SINHCAF	15205	886.342	874.114	841.025	724.23	1	0.408361	0.00404028	0.999986	0.990088	0.999984	0.999923	0.221768	0.210659	0.182287	0.204516	0.180769	extreme animal	0.249113	0.196475	0.191138	0.209917	0.153357	extreme animal	0.207008	0.194772	0.190705	0.199799	0.207716	undefined	0.199043	0.200701	0.204291	0.215559	0.180406	undefined
Xelaev18019773m		231478	1789.42	1647.65	1727.83	1712.3	1	0.000434855	0.760664	0.999986	0.371498	0.799597	0.174019	0.238107	0.194359	0.214638	0.19655	0.156346	extreme animal	0.210192	0.208855	0.230969	0.178869	0.171114	undefined	0.221278	0.199286	0.202229	0.191267	0.18594	extreme animal	0.221647	0.181954	0.198947	0.193321	0.204131	extreme animal
Xelaev18019804m		231494	55.812	42.0831	58.3386	13.9626	1	0.284118	7.8118e-09	0.999986	0.974448	0.999984	0.999923	0.197437	0.299769	0.216512	0.126862	0.15942	animal	0.196587	0.207332	0.273989	0.168224	0.153868	undefined	0.216271	0.224477	0.216273	0.173276	0.169703	animal	0.240058	0.133439	0.270436	0.30333	0.0527365	undefined
Xelaev18019805m		231495	2153.84	2173.41	2209.22	2258.3	1	0.0494574	0.932352	0.999986	0.452534	0.999984	0.999923	0.190483	0.211406	0.218751	0.193462	0.185898	undefined	0.198701	0.223783	0.21198	0.196947	0.168588	animal	0.181888	0.20457	0.217905	0.203619	0.192019	undefined	0.187183	0.200365	0.198078	0.206257	0.208117	undefined
Xelaev18019837m	TBXAS1	7855	49.6343	52.3241	31.0185	25.2999	1	0.0234389	0.0524354	0.999986	0.998804	0.999984	0.999923	0.221504	0.163807	0.124562	0.13109	0.359038	undefined	0.300117	0.152572	0.0804716	0.161955	0.304885	undefined	0.19184	0.198409	0.162336	0.19584	0.251575	undefined	0.16015	0.17398	0.170557	0.166648	0.328665	undefined
Xelaev18019842m	BCL2L14	17000	595.739	548.029	624.388	861.533	1	0.0318781	9.446e-07	0.999986	0.939885	0.999984	0.999923	0.179179	0.182633	0.19565	0.193223	0.249314	undefined	0.155676	0.192152	0.223981	0.178681	0.249511	undefined	0.197068	0.197464	0.193092	0.184431	0.227944	undefined	0.213416	0.172521	0.190925	0.190428	0.23271	undefined	degraded	uniform degradation	1.5	degraded vs	degraded very small
Xelaev18019851m	MICAL3	231514	1927.19	2020.79	2109.05	1729.25	0.000135069	1.21702e-108	0.669912	3.53107e-19	7.94501e-158	2.46864e-86	1.84335e-150	0.041189	0.0408486	0.058327	0.187212	0.672423	extreme vegetal	0.043732	0.0429261	0.0552568	0.196945	0.66114	extreme vegetal	0.0599911	0.0631284	0.0888807	0.201928	0.586072	extreme vegetal	0.119158	0.105668	0.129028	0.186207	0.459939	vegetal			2	early vegetal	same profile
Xelaev18019853m		231516	320.392	399.802	501.425	396.024	2.24285e-05	2.24835e-47	0.397588	7.12499e-44	1.70446e-47	1.0445e-12	4.83841e-75	0.00816121	0.00416443	0.0176004	0.227734	0.74234	extreme vegetal	0.00845905	0.00521073	0.0161247	0.212498	0.757707	extreme vegetal	0.030882	0.0251232	0.052728	0.185183	0.706084	extreme vegetal	0.0879276	0.0765173	0.0868365	0.189569	0.559149	extreme vegetal			2	early vegetal	same profile
Xelaev18019895m	LDHB	18250	2588.98	2489.63	3117.72	3001.37	1	0.0102124	3.05322e-05	0.247072	0.0633631	0.999984	0.999923	0.209601	0.198735	0.192866	0.187981	0.210817	undefined	0.213318	0.183321	0.197698	0.170028	0.235636	undefined	0.25382	0.190664	0.187543	0.176634	0.191339	extreme animal	0.221944	0.190504	0.190277	0.187617	0.209659	extreme animal			1.5	late animal	predefined
Xelaev18019899m		231533	383.337	334.449	375.796	572.386	1	0.749501	4.83097e-13	0.999986	0.99992	0.999984	0.999923	0.231579	0.210032	0.185898	0.197819	0.174672	extreme animal	0.245043	0.207604	0.196139	0.196941	0.154274	extreme animal	0.200843	0.211234	0.193268	0.19686	0.197795	animal	0.194627	0.208328	0.21669	0.176978	0.203377	undefined
Xelaev18019995m	*PPP2CA	6933	2608.5	2529.94	2629.77	2663.83	0.18568	0.0195508	0.691003	0.999986	0.0892544	0.999984	0.613882	0.22054	0.204546	0.225813	0.17928	0.169821	undefined	0.196991	0.20644	0.220252	0.192835	0.183481	undefined	0.221722	0.209484	0.200595	0.185873	0.182326	extreme animal	0.201531	0.197494	0.18598	0.203138	0.211856	undefined
Xelaev18020010m		231575	16.2798	20.8929	31.9018	50.4971	1	0.751907	0.00407961	0.999986	0.742336	0.999984	0.999923	0.306902	0.190733	0.136732	0.168163	0.19747	undefined	0.126777	0.227236	0.227733	0.316482	0.101772	undefined	0.146066	0.193538	0.142165	0.285959	0.232272	vegetal	0.15572	0.211202	0.266465	0.163211	0.203402	undefined
Xelaev18020043m	RPS14	7778	338.441	339.197	430.014	380.292	1	0.484585	0.029439	0.999986	0.877057	0.999984	0.999923	0.21722	0.242923	0.181324	0.146246	0.212288	animal	0.2128	0.184001	0.208501	0.182415	0.212283	extreme animal	0.245796	0.196197	0.176555	0.196317	0.185134	undefined	0.216256	0.197343	0.190449	0.213614	0.182337	extreme animal
Xelaev18020203m	ATP6V1B2	8811	1408.43	1391.28	1409.61	1620.08	1	0.171952	0.000821181	0.999986	0.748443	0.999984	0.999923	0.210453	0.211652	0.203863	0.185993	0.18804	animal	0.206905	0.215148	0.206743	0.193676	0.177528	animal	0.211166	0.204026	0.199143	0.199265	0.1864	extreme animal	0.19784	0.203638	0.195617	0.1989	0.204004	undefined
Xelaev18020205m	SLC18A1	231681	33.8773	40.2224	36.8875	80.5694	1	0.572721	6.09612e-05	0.999986	0.99992	0.999984	0.999923	0.267598	0.206142	0.206917	0.164854	0.15449	extreme animal	0.129573	0.20696	0.279106	0.213729	0.170632	undefined	0.23148	0.188443	0.220642	0.18221	0.177225	extreme animal	0.218377	0.222158	0.21636	0.191414	0.15169	animal
Xelaev18020230m		231697	486.444	455.683	435.911	529.09	1	0.366454	0.0767789	0.999986	0.446751	0.999984	0.999923	0.19026	0.228504	0.198426	0.18884	0.193971	animal	0.209939	0.18853	0.227237	0.204982	0.169312	undefined	0.168292	0.190517	0.215989	0.209905	0.215297	undefined	0.18431	0.198343	0.195689	0.223806	0.197853	undefined
Xelaev18020236m		231699	26.8402	30.7497	23.4876	46.8451	1	0.497873	0.0181641	0.999986	0.84714	0.999984	0.999923	0.095521	0.389264	0.218597	0.128559	0.168059	animal	0.238993	0.229436	0.168251	0.278316	0.0850048	undefined	0.189922	0.267546	0.15957	0.13734	0.245622	animal	0.203868	0.20369	0.191311	0.126484	0.274647	undefined
Xelaev18020376m		231742	9.89681	7.61434	9.15835	39.1985	1	0.976729	2.74923e-06	0.999986	0.999788		0.999923	0.0891691	0.173984	0.36209	0.15064	0.224116	central	0.174933	0.191281	0.0839739	0.321671	0.228141	vegetal	0.17336	0.230358	0.168278	0.302373	0.125631	undefined	0.147892	0.208466	0.243318	0.183112	0.217212	undefined
Xelaev18020619m	DUT	17673	907.51	906.49	902.443	919.374	1	0.00148015	0.993125	0.999986	0.384171	0.999984	0.999923	0.216554	0.208536	0.209726	0.186349	0.178835	extreme animal	0.227074	0.197626	0.187877	0.18402	0.203403	extreme animal	0.222996	0.191139	0.211034	0.189294	0.185537	extreme animal	0.223678	0.210151	0.188561	0.189426	0.188184	extreme animal
Xelaev18020761m		231864	134.633	154.935	150.392	228.354	1	0.80036	0.000434221	0.999986	0.97393	0.999984	0.999923	0.159357	0.191486	0.192406	0.226581	0.230171	undefined	0.146745	0.213201	0.158375	0.230374	0.251305	undefined	0.176405	0.206392	0.233325	0.180552	0.203326	undefined	0.198686	0.214827	0.172476	0.20519	0.208819	undefined
Xelaev18020802m	TPM1	231876	1445.35	1444.8	1185.83	1118.55	1	0.173429	1.12551e-08	0.999986	0.967407	0.999984	0.999923	0.160511	0.208997	0.203499	0.200423	0.226569	undefined	0.188131	0.180317	0.206207	0.173805	0.251541	undefined	0.191706	0.206642	0.193698	0.194489	0.213465	undefined	0.195216	0.201062	0.21637	0.188075	0.199276	undefined
Xelaev18021063m		231956	116.353	101.226	116.561	171.041	1	0.398215	0.00390299	0.999986	0.975943	0.999984	0.999923	0.140313	0.210857	0.209565	0.232643	0.206622	undefined	0.147196	0.176992	0.190775	0.168877	0.31616	undefined	0.172427	0.24061	0.190246	0.202239	0.194479	animal	0.176666	0.192645	0.1892	0.206433	0.235056	undefined
Xelaev18021114m	MCOLN1	10278	664.264	598.399	631.187	429.779	1	0.014718	1.46024e-09	0.999986	0.0650627	0.999984	0.999923	0.187704	0.18504	0.22956	0.194266	0.20343	undefined	0.161503	0.201602	0.228214	0.203577	0.205103	undefined	0.165474	0.219813	0.215128	0.190387	0.209199	animal	0.194484	0.187897	0.204608	0.226324	0.186686	undefined
Xelaev18021201m		232007	471.069	505.557	530.54	690.546	0.000317919	8.3942e-05	0.00391792	0.999986	0.417291	3.23219e-06	5.68681e-08	0.323323	0.255945	0.216923	0.116599	0.08721	extreme animal	0.256271	0.277863	0.241431	0.128933	0.0955018	animal	0.213112	0.214947	0.226607	0.182082	0.163252	undefined	0.181851	0.210036	0.217434	0.190276	0.200403	undefined			1.5	late animal	homogeneous very small, small
Xelaev18021322m		232042	303.907	369.778	357.867	417.706	1	0.835468	0.0541644	0.999986	0.980987	0.999984	0.999923	0.153725	0.216298	0.238385	0.218923	0.172669	undefined	0.171495	0.186871	0.250752	0.198823	0.192059	undefined	0.207692	0.216027	0.187566	0.188019	0.200696	animal	0.18543	0.169347	0.217066	0.223893	0.204264	undefined
Xelaev18021438m		232084	7.26147	7.05372	14.4116	26.2643		0.324636	0.0316201	0.999986	0.999788	0.999984		0.46445	0.0984867	0.322262	0.114801	0	extreme animal	0.643743	0.207188	0	0.0671283	0.0819406	undefined	0.200009	0.271362	0.190599	0.16714	0.17089	animal	0.363866	0.125567	0.152553	0.172835	0.185179	undefined
Xelaev18021450m			25.1955	17.737	18.0469	5.99406	1	0.718727	0.0146152	0.999986	0.939885	0.999984	0.999923	0.221633	0.100179	0.204612	0.327609	0.145968	undefined	0.247225	0.185137	0.132457	0.104742	0.330439	undefined	0.276707	0.221696	0.13468	0.180248	0.186669	undefined	0.171798	0.118183	0.149453	0.226974	0.333593	vegetal
Xelaev18021487m	SLC22A4	2448	21.6912	16.1421	24.8713	88.777	1	0.414209	1.214e-09	0.999986	0.903123	0.999984	0.999923	0.127943	0.186328	0.169806	0.232132	0.283792	vegetal	0.204336	0.205641	0.245945	0.175919	0.168159	undefined	0.15302	0.177825	0.235914	0.184333	0.248908	undefined	0.194479	0.175656	0.242075	0.159633	0.228157	undefined
Xelaev18021540m		232133	1578.07	1765.03	1628.86	1761.01	1	0.0109502	0.406617	0.999986	0.645358	0.999984	0.999923	0.171676	0.192951	0.212546	0.19977	0.223057	undefined	0.167873	0.183252	0.211572	0.204159	0.233143	undefined	0.17745	0.196852	0.209921	0.19665	0.219126	undefined	0.180819	0.212618	0.211682	0.199702	0.195177	animal
Xelaev18021606m		8871	280.963	237.801	220.097	125.43	1	0.956023	2.35465e-09	0.999986	0.99992	0.999984	0.999923	0.162268	0.264096	0.168921	0.198953	0.205763	undefined	0.17658	0.189078	0.2724	0.186731	0.175211	undefined	0.208367	0.190452	0.196263	0.209109	0.195809	undefined	0.187668	0.177974	0.228561	0.196895	0.208901	undefined	de novo	uniform increase
Xelaev18021657m	LDHA	232186	37.0641	58.8438	55.9955	17.4961	1	0.368757	3.8323e-05	0.999986	0.980808	0.999984	0.999923	0.192641	0.154702	0.159855	0.130259	0.362543	undefined	0.259252	0.177055	0.130123	0.221633	0.211936	undefined	0.140906	0.202173	0.208929	0.199874	0.248118	undefined	0.137619	0.269368	0.160969	0.144781	0.287263	undefined
Xelaev18021679m		232197	54.8859	74.6645	54.4037	103.944	1	0.491502	0.00645411	0.999986	0.985801	0.999984	0.999923	0.169963	0.111684	0.192089	0.165748	0.360516	vegetal	0.175498	0.217177	0.140097	0.216801	0.250427	undefined	0.20582	0.162754	0.181865	0.240893	0.208668	undefined	0.177469	0.154037	0.228464	0.24252	0.19751	undefined
Xelaev18021732m	AKIP1	4186	540.678	474.003	469.156	865.737	1	0.414311	7.97183e-22	0.999986	0.841094	0.999984	0.999923	0.189476	0.20066	0.208557	0.187815	0.213492	undefined	0.192176	0.172228	0.200203	0.19555	0.239842	undefined	0.228985	0.184086	0.19724	0.198227	0.191462	extreme animal	0.212827	0.190437	0.207137	0.202144	0.187454	extreme animal	degraded	uniform degradation
Xelaev18021739m		232231	43.0364	36.7716	26.4628	25.8459	0.780057	0.0800003	0.199447	0.844203	0.487035	0.999984	0.999923	0.155999	0.0924035	0.201571	0.194052	0.355974	vegetal	0.120817	0.165456	0.178969	0.166694	0.368064	vegetal	0.110444	0.238626	0.128551	0.273538	0.248841	vegetal	0.217492	0.0404823	0.354276	0.195903	0.191846	central
Xelaev18021759m	DHCR7	17988	129.529	140.475	135.422	2.49302	1	0.848625	6.14993e-63		0.99992	0.999984	0.999923	0.19184	0.183279	0.231182	0.224557	0.169142	undefined	0.172475	0.186091	0.235465	0.204957	0.201011	undefined	0.215214	0.192509	0.205859	0.210683	0.175734	extreme animal	0.111128	0.0659778	0.101108	0	0.721787	extreme vegetal	de novo	uniform increase
Xelaev18021775m		232254	91.5203	68.1134	53.2455	62.1297	1	0.441501	0.0607949	0.999986	0.99992	0.999984	0.999923	0.157476	0.208084	0.226919	0.216044	0.191477	undefined	0.100537	0.181766	0.3099	0.144763	0.263034	undefined	0.18306	0.181258	0.219848	0.196757	0.219077	undefined	0.195065	0.187425	0.138853	0.20528	0.273377	undefined
Xelaev18021781m	TEAD1	16988	413.727	292.216	332.484	323.196	1	0.000836028	0.102123	0.999986	0.0257039	0.999984	0.999923	0.172854	0.161302	0.194963	0.207851	0.26303	undefined	0.194106	0.198153	0.156139	0.195127	0.256475	undefined	0.153507	0.213152	0.191436	0.191671	0.250233	undefined	0.185743	0.167888	0.225772	0.190338	0.230259	undefined
Xelaev18021821m	TP53I11	2033	787.437	789.714	785.827	819.549	6.31499e-06	0.0126783	0.879199	0.999986	0.947876	0.00147052	0.00241634	0.262997	0.22483	0.22591	0.146	0.140263	extreme animal	0.27255	0.229673	0.214965	0.153863	0.12895	extreme animal	0.197588	0.205927	0.210976	0.203982	0.181528	undefined	0.192645	0.193906	0.191725	0.208518	0.213206	undefined			1.5	late animal	homogeneous very small, small
Xelaev18021928m	TMEM178B	1551	265.235	409.256	343.133	603.892	1	0.919596	0.019813	0.999986	0.99992	0.999984	0.999923	0.228887	0.140806	0.223899	0.223479	0.182929	undefined	0.203633	0.18245	0.219506	0.204279	0.190131	undefined	0.197069	0.20092	0.208376	0.192671	0.200964	undefined	0.214498	0.18313	0.185437	0.214725	0.20221	undefined	degraded	uniform degradation
Xelaev18021960m		232326	847.221	849.539	892.883	672.864	1	0.744197	0.000150508	0.999986	0.886439	0.999984	0.999923	0.227352	0.203561	0.2007	0.207273	0.161113	extreme animal	0.217914	0.214146	0.192311	0.186788	0.188841	extreme animal	0.201038	0.193539	0.197457	0.215684	0.192282	undefined	0.192737	0.213738	0.204328	0.195625	0.193571	animal
Xelaev18021984m	LIN7C	18449	480.156	416.283	458.676	430.228	0.43473	0.0175768	0.453488	0.999986	0.046109	0.999984	0.489788	0.159451	0.206789	0.160048	0.205238	0.268474	undefined	0.196248	0.141785	0.194277	0.193173	0.274517	undefined	0.196164	0.200776	0.169769	0.188557	0.244734	undefined	0.213593	0.216077	0.198113	0.196476	0.175742	animal
Xelaev18021985m	LIN7C	18449	607.21	617.665	682.458	425.052	1	3.29008e-07	8.7475e-10	0.999986	0.150713	0.999984	0.0778057	0.176432	0.196602	0.150194	0.179671	0.297101	undefined	0.177695	0.172886	0.192824	0.187282	0.269311	undefined	0.202114	0.1907	0.18459	0.187495	0.235101	undefined	0.168918	0.200614	0.175052	0.209262	0.246154	undefined	de novo	uniform increase	1.5	polar	homogeneous very small
Xelaev18022025m	MOB2	5436	889.421	869.729	898.41	718.541	1	0.822043	0.0819829	0.999986	0.851713	0.999984	0.999923	0.228225	0.185642	0.188473	0.225822	0.171837	extreme animal	0.218463	0.213907	0.20657	0.196346	0.164714	extreme animal	0.198544	0.24305	0.195129	0.183465	0.179812	animal	0.19026	0.184148	0.187415	0.212476	0.225701	undefined
Xelaev18022081m		22130	78.5585	86.8243	92.7546	143.283	1	3.31574e-12	0.0010224	0.0715638	0.0176097	0.793616	0.999923	0.180649	0.190917	0.11371	0.195893	0.31883	vegetal	0.104659	0.170306	0.152795	0.20438	0.367859	vegetal	0.154753	0.190505	0.171245	0.175894	0.307603	undefined	0.121561	0.149536	0.178239	0.187932	0.362732	vegetal			1.5	late vegetal	predefined
Xelaev18022094m		232383	248.16	229.303	224.542	120.157	1	0.863524	4.38722e-07	0.999986	0.978515	0.999984	0.999923	0.191614	0.189153	0.212983	0.201447	0.204802	undefined	0.205098	0.207532	0.228364	0.179725	0.179281	undefined	0.201759	0.219692	0.205062	0.194766	0.178722	animal	0.15798	0.210088	0.168475	0.228263	0.235194	undefined
Xelaev18022116m	SAC3D1	9984	545.089	549.992	500.133	397.94	1	0.918168	5.38984e-05	0.999986	0.942357	0.999984	0.999923	0.197158	0.194472	0.18636	0.23706	0.184949	undefined	0.193229	0.20677	0.207074	0.203748	0.189179	undefined	0.182589	0.193946	0.22067	0.194027	0.208768	undefined	0.203255	0.198512	0.204039	0.19311	0.201085	undefined
Xelaev18022133m		232396	3091.84	3096.26	3272.8	2237.35	1	0.900134	2.46305e-32	0.999986	0.998804	0.999984	0.999923	0.21227	0.187372	0.200511	0.2032	0.196647	undefined	0.203317	0.206205	0.206164	0.214198	0.170117	undefined	0.193603	0.20094	0.206664	0.202397	0.196396	undefined	0.217722	0.1936	0.194173	0.196939	0.197567	undefined
Xelaev18022166m		232411	1438.76	1227.29	909.51	633.66	1	0.00511988	0.73857	0.999986	3.45991e-16	2.71496e-35	2.37019e-06	0.400318	0.153194	0.0707236	0.0954051	0.28036	undefined	0.448975	0.158928	0.0659313	0.083616	0.24255	undefined	0.287426	0.159697	0.14126	0.150358	0.261259	undefined	0.194887	0.263816	0.158412	0.124423	0.258461	animal			2	late animal	homogeneous very small
Xelaev18022167m		232412	434.589	343.812	263.3	184.604	1	0.00643166	0.767969	0.357438	8.85421e-11	4.33369e-10	0.000118035	0.454866	0.142427	0.0733582	0.0691602	0.260188	extreme animal	0.431636	0.150632	0.0727869	0.102834	0.242111	undefined	0.254829	0.157758	0.133234	0.160669	0.29351	undefined	0.204754	0.288817	0.166364	0.117754	0.222312	animal			2	late animal	homogeneous very small
Xelaev18022168m		232413	34.2234	25.2015	17.2471	6.86734	1	1.58514e-07	0.00521605	0.999986	0.12648	0.77426	0.0159352	0.592853	0.0907817	0.0348899	0.0685825	0.212893	undefined	0.549388	0.193545	0.0734571	0.0847588	0.0988509	undefined	0.349441	0.203207	0.0945865	0.108567	0.244198	undefined	0.101037	0.325481	0.108743	0.169422	0.295318	undefined
Xelaev18022175m		232416	828.821	774.524	960.975	964.507	7.8591e-08	0.000176416	0.0257974	0.999986	0.364183	9.07731e-07	2.98582e-09	0.131228	0.167153	0.118815	0.239612	0.343191	vegetal	0.168266	0.149201	0.124099	0.216979	0.341456	vegetal	0.199656	0.221116	0.171699	0.18395	0.223578	undefined	0.212712	0.193187	0.194393	0.204969	0.194738	undefined			2	late vegetal	predefined
Xelaev18022224m		232431	477.277	460.516	526.165	558.886	1	2.82114e-05	0.122086	0.999986	0.118624	0.999984	0.424507	0.252409	0.199249	0.236299	0.162601	0.149442	extreme animal	0.23492	0.199529	0.226947	0.214806	0.123798	extreme animal	0.219322	0.199797	0.203583	0.216563	0.160734	extreme animal	0.21187	0.207672	0.204003	0.196038	0.180418	extreme animal
Xelaev18022260m		232444	129.503	102.788	80.984	38.8471	0.354274	0.267068	0.00660595	0.999986	0.82284	1.98003e-05	0.999923	0.287426	0.247956	0.118437	0.0862122	0.259969	extreme animal	0.479213	0.129025	0.0534753	0.100701	0.237586	undefined	0.237287	0.162852	0.222678	0.141645	0.235537	extreme animal	0.154821	0.279861	0.29755	0.193352	0.0744163	undefined	de novo	uniform increase
Xelaev18022322m	SPTBN2	776	4858.65	5166.45	4673.88	5373.34	0.882051	0.0281189	0.0020377	0.999986	0.0348445	0.999984	0.999923	0.200997	0.212805	0.206884	0.19643	0.182885	animal	0.207302	0.213762	0.199947	0.200458	0.178531	animal	0.178759	0.200157	0.205921	0.21337	0.201794	undefined	0.192023	0.20865	0.208169	0.201183	0.189975	animal
Xelaev18022351m			0	0	0.592702	28.0433		0.988814	7.42453e-15	0.999986				0	0	0	0	0	undefined	0	0	0	0	0	undefined	0	0.636836	0	0.363164	0	animal	0.196249	0.209548	0.152131	0.149569	0.292503	undefined
Xelaev18022354m		232475	360.29	377.916	338.102	277.288	1	0.0745073	0.00250126	0.999986	0.755561	0.999984	0.999923	0.215156	0.241066	0.188436	0.208034	0.147308	animal	0.197843	0.193286	0.206073	0.183607	0.219191	undefined	0.215094	0.212572	0.218052	0.178341	0.175942	undefined	0.194303	0.211918	0.228638	0.172342	0.192799	undefined
Xelaev18022368m		232478	39.1766	31.6656	17.619	9.58827	1	0.980456	0.000313202	0.999986	0.99992	0.999984	0.999923	0.201556	0.207494	0.178626	0.220805	0.191519	undefined	0.0955961	0.209115	0.175628	0.177727	0.341934	vegetal	0.179643	0.1588	0.203874	0.249832	0.207851	undefined	0.257696	0.253838	0.160453	0.260175	0.0678368	undefined
Xelaev18022457m	TENT4B	232529	3621.6	3705.08	3908.32	3853.97	1	0.0295902	0.26163	0.999986	0.598204	0.999984	0.973593	0.189695	0.179316	0.188946	0.211658	0.230385	undefined	0.195691	0.188642	0.180199	0.212378	0.223091	undefined	0.18636	0.202502	0.195938	0.205944	0.209256	undefined	0.194478	0.201866	0.205886	0.205604	0.192166	undefined
Xelaev18022556m	GCSH	5466	236.274	190.288	210.888	141.733	1	0.700475	4.45076e-05	0.999986	0.981123	0.999984	0.999923	0.199589	0.218096	0.170501	0.209325	0.202489	undefined	0.254055	0.163768	0.197596	0.161761	0.222818	extreme animal	0.20297	0.213252	0.217289	0.183861	0.182628	undefined	0.248969	0.206114	0.172079	0.168606	0.204232	extreme animal
Xelaev18022557m		13404	166.557	230.042	179.456	1145.04	1	0.940651	5.16588e-162	0.999986	0.99992	0.999984	0.999923	0.216195	0.195137	0.193178	0.219613	0.175877	undefined	0.232826	0.240054	0.193077	0.180579	0.153464	animal	0.203625	0.196436	0.201842	0.196625	0.201472	extreme animal	0.20218	0.195285	0.190812	0.207944	0.203778	undefined	degraded	uniform degradation
Xelaev18022559m	GCSH	5466	149.705	145.489	147.636	240.215	1	0.650271	2.56007e-06	0.999986	0.66851	0.999984	0.999923	0.179277	0.261353	0.211446	0.186823	0.161101	animal	0.211748	0.236049	0.206001	0.155841	0.19036	animal	0.248565	0.183378	0.216046	0.179487	0.172524	extreme animal	0.167392	0.18206	0.206948	0.221811	0.221789	undefined
Xelaev18022560m	GCSH	5466	126.539	173.257	159.469	272.698	1	0.0256203	1.3363e-11	0.999986	0.877672	0.999984	0.999923	0.215041	0.292307	0.196872	0.147089	0.148691	animal	0.206522	0.215785	0.236022	0.144674	0.196997	undefined	0.222037	0.196367	0.21878	0.16732	0.195496	extreme animal	0.20512	0.246128	0.183393	0.178648	0.186712	animal			1.5	degraded vs	degraded very small
Xelaev18022568m	CMC2	20827	1281.61	1288.33	1293.54	1071.93	1	0.000820831	0.000172088	0.999986	0.0330393	0.999984	0.999923	0.199788	0.224073	0.206849	0.185741	0.183549	animal	0.226319	0.195578	0.212585	0.175725	0.189794	extreme animal	0.219731	0.216196	0.195655	0.177468	0.19095	extreme animal	0.207591	0.19707	0.215882	0.19399	0.185467	undefined
Xelaev18022965m	SERBP1	2599	776.606	781.266	750.454	840.078	1	0.000682568	0.289309	0.999986	0.93915	0.255852	0.657514	0.240103	0.242456	0.182462	0.166474	0.168505	animal	0.262483	0.211123	0.199923	0.158324	0.168147	extreme animal	0.208594	0.199583	0.214178	0.186939	0.190706	undefined	0.214011	0.203968	0.192914	0.186964	0.202142	extreme animal
Xelaev18023006m		232701	236.535	286.965	253.19	337.6	1	0.579313	0.00243475	0.999986	0.99992	0.999984	0.999923	0.183603	0.193334	0.218786	0.213551	0.190726	undefined	0.15651	0.213321	0.206553	0.194573	0.229043	undefined	0.188718	0.204308	0.197028	0.196395	0.213551	undefined	0.181064	0.209658	0.206116	0.205531	0.197631	undefined
Xelaev18023037m	PIF1	17241	4907.24	4465.85	5406.92	5272.67	1	0.533218	0.00888062	0.999986	0.905635	0.999984	0.999923	0.202912	0.199371	0.191703	0.193516	0.212498	undefined	0.200891	0.18306	0.198185	0.20131	0.216553	undefined	0.21621	0.187936	0.192596	0.197201	0.206058	undefined	0.21437	0.200178	0.200208	0.192978	0.192266	extreme animal
Xelaev18023100m		232725	45.6813	45.2704	59.7084	105.112	1	0.707273	1.18773e-05	0.999986	0.830069	0.999984	0.999923	0.211431	0.182138	0.290199	0.225629	0.0906029	undefined	0.2389	0.227589	0.169883	0.13526	0.228367	extreme animal	0.273947	0.182668	0.199031	0.189329	0.155025	extreme animal	0.173465	0.185235	0.202959	0.208965	0.229376	undefined
Xelaev18023101m		232726	26.7471	22.5748	42.3501	94.1365	1	0.424336	5.44624e-10	0.999986	0.860415	0.999984	0.999923	0.278753	0.29785	0.168269	0.102639	0.152489	animal	0.391158	0.189632	0.176456	0.130015	0.112739	extreme animal	0.164048	0.298999	0.223679	0.123387	0.189887	animal	0.219324	0.187685	0.154617	0.202509	0.235864	undefined
Xelaev18023139m	CYP4B1	15922	145.081	158.678	202.255	239.927	1	0.064044	9.42504e-05	0.999986	0.493179	0.999984	0.999923	0.212855	0.190233	0.190066	0.195012	0.211834	undefined	0.277161	0.207397	0.16559	0.195622	0.154231	extreme animal	0.250552	0.199229	0.180614	0.188293	0.181312	undefined	0.212086	0.172306	0.199854	0.198834	0.21692	undefined
Xelaev18023240m		232764	54.905	42.4069	52.5351	29.6614	1	0.781447	0.0196708	0.999986	0.99992	0.999984	0.999923	0.213836	0.128938	0.223777	0.204364	0.229084	undefined	0.195516	0.184343	0.231895	0.203441	0.184805	undefined	0.198608	0.198354	0.241689	0.166782	0.194567	undefined	0.11349	0.106472	0.179847	0.259762	0.340429	vegetal
Xelaev18023248m		232766	237.153	227.091	268.126	431.906	1	0.252815	9.0087e-16	0.999986	0.958883	0.999984	0.999923	0.192956	0.242683	0.210833	0.186257	0.167271	animal	0.215237	0.235333	0.201947	0.171727	0.175756	animal	0.219683	0.216161	0.201149	0.173424	0.189584	extreme animal	0.211702	0.195469	0.189475	0.178905	0.224449	undefined
Xelaev18023407m		232810	39.3819	45.2124	45.0814	44.3538	0.211644	7.49287e-21	0.972554	0.698368	5.42595e-13	3.20228e-06	0.000190795	0.0145271	0.0486898	0.0518598	0.283743	0.601181	extreme vegetal	0	0.0286078	0.03791	0.382595	0.550888	vegetal	0.0696657	0.0760388	0.0523162	0.216017	0.585962	extreme vegetal	0.119946	0.110231	0.179424	0.253725	0.336673	vegetal
Xelaev18023481m			311.237	322.023	177.444	115.414	1	4.21361e-08	1.50912e-05	0.999986	4.56645e-11	0.741248	3.17941e-05	0.421361	0.154377	0.120922	0.124366	0.178974	undefined	0.400897	0.158569	0.141861	0.116521	0.182152	extreme animal	0.331631	0.154325	0.139953	0.121114	0.252977	extreme animal	0.198724	0.185254	0.183072	0.208367	0.224583	undefined	de novo	uniform increase	2	late animal	homogeneous very small
Xelaev18023504m		232842	95.8099	116.156	125.137	154.594	1	0.423919	0.0174297	0.999986	0.958088	0.999984	0.999923	0.25043	0.126515	0.200616	0.172653	0.249786	undefined	0.180582	0.201082	0.216042	0.201086	0.201208	undefined	0.218325	0.174093	0.223156	0.176699	0.207727	undefined	0.194695	0.198374	0.222245	0.189643	0.195043	undefined
Xelaev18023591m		232870	19.0464	25.4673	9.17443	10.3293		0.855397	0.0347551	0.999986	0.984805	0.999984	0.999923	0.44074	0.0897668	0.13308	0.293992	0.0424207	extreme animal	0.0788815	0.219258	0.217076	0.347619	0.137166	undefined	0.27731	0.256028	0.180897	0.0920122	0.193752	extreme animal	0.164742	0.308766	0.107889	0.283001	0.135601	undefined
Xelaev18023679m	RANGAP1	15337	1018.06	1066.26	1013.31	895.705	1	0.849767	0.0175763	0.999986	0.991042	0.999984	0.999923	0.185228	0.199897	0.232618	0.19802	0.184238	undefined	0.200144	0.205374	0.207485	0.197095	0.189902	undefined	0.195066	0.214523	0.201301	0.197452	0.191657	animal	0.196594	0.182285	0.191512	0.221603	0.208006	undefined
Xelaev18023696m		232905	13.2053	17.5896	9.14217	41.0669	1	0.962793	4.19233e-06	0.999986	0.99992	0.999984	0.999923	0.329779	0.142181	0.245416	0.228872	0.0537518	extreme animal	0.195381	0.248093	0.153178	0.119325	0.284022	undefined	0.161802	0.170768	0.311984	0.207345	0.148102	central	0.137621	0.220358	0.214448	0.189281	0.238292	undefined
Xelaev18023707m		232907	4.28957	0.560624	4.83309	23.5779		0.989664	4.2207e-05	0.999986				0.364561	0.17466	0	0.295701	0.165077	undefined	0	0	0	1	0	vegetal	0.269573	0.120337	0.244577	0.129857	0.235657	extreme animal	0.114976	0.197758	0.220179	0.229822	0.237266	undefined
Xelaev18023770m	EMC3	18847	570.621	520.22	715.61	705.783	1	0.044607	5.13813e-07	0.999986	0.545372	0.999984	0.999923	0.213545	0.157445	0.22244	0.201744	0.204826	undefined	0.242737	0.192607	0.163965	0.194228	0.206462	undefined	0.234384	0.183737	0.190474	0.190868	0.200538	undefined	0.215193	0.208482	0.197616	0.183244	0.195465	extreme animal
Xelaev18023989m	MGLL	17465	584.424	636.197	569.198	578.212	1	0.0857452	0.493291	0.999986	0.85114	0.999984	0.999923	0.199779	0.194518	0.221142	0.202881	0.18168	undefined	0.164853	0.205877	0.220475	0.219287	0.189508	undefined	0.18619	0.185469	0.214821	0.20374	0.209781	undefined	0.183959	0.204598	0.206478	0.224821	0.180144	undefined
Xelaev18024012m	CELSR3	7568	176.836	202.885	197.671	240.131	1	0.747891	0.0932816	0.999986	0.99992	0.999984	0.999923	0.245949	0.207246	0.247385	0.172696	0.126724	undefined	0.247367	0.17956	0.217918	0.196856	0.158299	extreme animal	0.185875	0.189609	0.205699	0.212091	0.206725	undefined	0.166766	0.193668	0.182377	0.264428	0.192761	undefined
Xelaev18024051m		233027	14.0837	14.4602	18.299	196.064	1	0.892503	1.64013e-54	0.999986	0.99992	0.999984	0.999923	0.185852	0.306915	0.171016	0.265453	0.0707635	animal	0.397256	0.145412	0.221183	0.0522514	0.183897	extreme animal	0.213198	0.194761	0.198718	0.143325	0.249998	undefined	0.230696	0.199464	0.180237	0.192003	0.197601	undefined	degraded	uniform degradation
Xelaev18024066m		233030	534.276	587.244	433.417	537.05	1	0.120508	0.00164574	0.999986	0.997752	0.999984	0.999923	0.18298	0.24276	0.207008	0.171784	0.195469	animal	0.190134	0.202113	0.24862	0.190492	0.168642	undefined	0.190937	0.21376	0.215807	0.188827	0.19067	undefined	0.180602	0.217508	0.219978	0.197632	0.18428	undefined
Xelaev18024084m		233035	10.6726	12.7784	8.66124	25.0238		0.789493	0.0312799	0.999986	0.783031	0.999984	0.999923	0.143767	0.273764	0.285809	0.0699131	0.226747	undefined	0.287745	0.157389	0.41108	0.117444	0.0263423	undefined	0.110229	0.32772	0.223746	0.0797231	0.258581	animal	0.181205	0.181209	0.122017	0.243964	0.271605	vegetal
Xelaev18024159m	NRXN2	1934	968.264	989.448	968.152	830.31	1	0.0422792	0.151083	0.999986	0.364183	0.999984	0.999923	0.178123	0.176749	0.209305	0.198003	0.237821	undefined	0.184416	0.187166	0.195027	0.206812	0.226579	undefined	0.177231	0.194819	0.207976	0.202119	0.217855	undefined	0.195254	0.202571	0.189583	0.212844	0.199748	undefined
Xelaev18024186m	SPTBN2	776	3002.98	3155.64	2877.46	2792.99	1	0.000295962	0.0493264	0.513688	0.785361	0.999984	0.999923	0.173785	0.195935	0.209338	0.207205	0.213737	undefined	0.181507	0.207545	0.203392	0.212077	0.195479	undefined	0.183886	0.198523	0.210127	0.204529	0.202935	undefined	0.176962	0.209308	0.21522	0.194223	0.204287	undefined
Xelaev18024221m	COX8A	4888	200.798	171.933	209.085	179.006	1	0.0288457	0.267773	0.999986	0.576843	0.999984	0.999923	0.206335	0.198768	0.214617	0.192671	0.187609	undefined	0.234601	0.22142	0.226399	0.188595	0.128985	extreme animal	0.220359	0.226664	0.201018	0.196628	0.155332	animal	0.222715	0.201607	0.189223	0.203092	0.183363	extreme animal
Xelaev18024251m			116.193	87.2955	47.8197	14.4795	0.397142	3.151e-07	3.81286e-08	0.999986	0.0638495	3.50714e-07	0.000203459	0.459266	0.136516	0.0660051	0.0928847	0.245328	undefined	0.498767	0.142695	0.025578	0.0761184	0.256842	undefined	0.326073	0.185573	0.101674	0.147101	0.239578	undefined	0.123374	0.295675	0.0992441	0.262093	0.219615	undefined			1.5	late animal	homogeneous very small
Xelaev18024267m		233101	3595.29	3529.63	3801.37	3651.47	1	0.0295539	0.472381	0.999986	0.888439	0.0354944	0.0641417	0.249076	0.206847	0.211951	0.175798	0.156327	extreme animal	0.214346	0.2262	0.224693	0.196865	0.137895	animal	0.202878	0.204159	0.214434	0.198875	0.179655	undefined	0.209419	0.204898	0.188679	0.189542	0.207461	undefined			1.5	late animal	homogeneous very small, small
Xelaev18024282m	RPLP2	17170	512.678	446.648	482.075	423.86	1	0.00329982	0.130684	0.999986	0.0658215	0.999984	0.999923	0.233399	0.225594	0.202323	0.170093	0.168591	extreme animal	0.227821	0.169252	0.231944	0.15683	0.214153	undefined	0.246274	0.201805	0.190284	0.170309	0.191328	extreme animal	0.220735	0.187092	0.205478	0.208071	0.178623	extreme animal
Xelaev18024293m		233112	3.73816	1.80028	1.14632	29.9104		0.660902	2.5489e-11	0.999986				0	0	0.504327	0.495673	0	undefined	0.48647	0.133086	0.226562	0	0.153881	extreme animal	0.194203	0.133808	0.348956	0	0.323033	undefined	0.152402	0.177283	0.279877	0.19765	0.192788	undefined
Xelaev18024346m		233130	33.672	21.9852	29.058	50.3952	1	0.901655	0.0130598	0.999986	0.598991	0.999984	0.999923	0.163246	0.260187	0.259063	0.162706	0.154798	animal	0.137495	0.175364	0.175324	0.146481	0.365335	vegetal	0.150992	0.122655	0.232487	0.247005	0.246861	undefined	0.224384	0.22688	0.169973	0.235765	0.142997	undefined
Xelaev18024371m	MOB2	5436	927.163	908.653	1060.73	1097.82	1	0.0404642	0.0464128	0.999986	0.771661	0.999984	0.999923	0.211469	0.197345	0.206569	0.185689	0.198929	extreme animal	0.244956	0.197079	0.193498	0.183097	0.181371	extreme animal	0.218516	0.203309	0.19399	0.196343	0.187841	extreme animal	0.236267	0.1773	0.184033	0.191299	0.211101	undefined
Xelaev18024417m	CSTF3	12049	1074.17	1079.6	1023.95	1204.66	1	0.705912	0.0428459	0.999986	0.97776	0.999984	0.999923	0.199217	0.19104	0.22846	0.193181	0.188103	undefined	0.196251	0.214208	0.212676	0.195444	0.181421	animal	0.211986	0.195728	0.205247	0.198276	0.188763	extreme animal	0.199061	0.178228	0.196351	0.214272	0.212089	undefined
Xelaev18024441m	CAT	8250	443.837	463.619	462.599	586.321	1	0.103458	0.000100045	0.999986	0.838112	0.999984	0.999923	0.187814	0.210207	0.236229	0.186467	0.179283	undefined	0.154956	0.195931	0.208407	0.237927	0.20278	undefined	0.201502	0.189171	0.206693	0.21962	0.183014	undefined	0.177384	0.207529	0.217055	0.196968	0.201064	undefined
Xelaev18024443m	ACP2	8177	797.672	727.098	783.469	955.473	1	0.524215	3.86946e-05	0.999986	0.986545	0.999984	0.999923	0.246248	0.180157	0.184717	0.189871	0.199006	undefined	0.213567	0.192355	0.190721	0.197169	0.206188	undefined	0.216175	0.191923	0.200071	0.192058	0.199772	extreme animal	0.187678	0.204792	0.196239	0.210448	0.200843	undefined
Xelaev18024458m		233166	10.1307	13.0442	9.62412	30.9892	1	0.421472	0.000394151	0.999986	0.888462	0.999984	0.999923	0.247643	0.192468	0.364804	0.106333	0.0887524	central	0.228146	0.321132	0.239399	0.0951624	0.116161	animal	0.21934	0.270273	0.116571	0.114406	0.27941	undefined	0.243438	0.170519	0.190755	0.124236	0.271052	undefined
Xelaev18024519m		233181	152.734	127.076	159.622	124.685	1	0.433609	0.07727	0.999986	0.80872	0.999984	0.999923	0.27265	0.158952	0.176429	0.226334	0.165635	extreme animal	0.25108	0.185644	0.224262	0.200538	0.138476	extreme animal	0.198829	0.22364	0.225788	0.179912	0.171832	undefined	0.230579	0.205642	0.188495	0.16894	0.206344	extreme animal
Xelaev18024586m	DHCR7	17988	42.1389	45.123	49.608	15.5191	1	0.595766	8.02584e-06	0.999986	0.929472	0.999984	0.999923	0.201833	0.14531	0.132486	0.265059	0.255312	vegetal	0.299394	0.134847	0.15647	0.135723	0.273566	extreme animal	0.150188	0.169476	0.230464	0.233713	0.216158	undefined	0.243095	0.128312	0.184396	0.202975	0.241222	undefined
Xelaev18024617m	LMO1	17899	25.7469	18.2976	20.6092	7.69324	1	0.943203	0.0212635	0.999986	0.99992	0.999984	0.999923	0.226357	0.160636	0.181582	0.137213	0.294212	undefined	0.184904	0.269474	0.234294	0.0795943	0.231734	animal	0.245676	0.169382	0.190402	0.214073	0.180467	extreme animal	0.211145	0.289559	0.124009	0.195882	0.179406	animal
Xelaev18024639m		233230	780.055	779.362	762.848	632.395	2.1036e-08	1.16138e-10	0.0340766	0.999986	0.00364438	9.31104e-13	5.03102e-11	0.140278	0.131409	0.156449	0.20416	0.367704	vegetal	0.123011	0.128847	0.152128	0.211531	0.384482	vegetal	0.188057	0.18839	0.174768	0.19384	0.254944	undefined	0.193266	0.202809	0.189445	0.208658	0.205823	undefined			2	late vegetal	predefined
Xelaev18024642m		233233	741.767	690.766	704.967	839.384	1	0.374295	0.0477742	0.999986	0.993595	0.999984	0.999923	0.183628	0.192105	0.196712	0.215368	0.212187	undefined	0.164548	0.187777	0.209867	0.182992	0.254816	undefined	0.202756	0.207818	0.188051	0.187584	0.213791	undefined	0.196058	0.202506	0.198889	0.183525	0.219021	undefined
Xelaev18024648m		233236	76.4745	79.3863	65.9215	115.343	1	0.968726	0.00150486	0.999986	0.99992	0.999984	0.999923	0.173702	0.124892	0.272039	0.194698	0.234669	undefined	0.227869	0.219772	0.178406	0.198301	0.175651	extreme animal	0.202936	0.217631	0.196788	0.206746	0.1759	animal	0.221813	0.178077	0.229121	0.152334	0.218655	undefined
Xelaev18024649m		233237	159.65	150.329	157.339	218.87	1	0.92495	0.0440034	0.999986	0.907581	0.999984	0.999923	0.204911	0.206975	0.159499	0.195083	0.233531	undefined	0.180769	0.251806	0.190851	0.212899	0.163676	animal	0.189022	0.234647	0.210407	0.173831	0.192092	animal	0.205415	0.20135	0.200581	0.229658	0.162995	undefined
Xelaev18024668m	PTPN5	4704	17.5043	20.8349	33.1979	61.817	1	2.67866e-10	5.97709e-05	0.999986	2.19617e-05	0.999984	0.999923	0.11941	0.21253	0.132636	0.130484	0.40494	vegetal	0.269554	0.0896442	0.102259	0.179987	0.358556	vegetal	0.0856584	0.118602	0.131472	0.131819	0.532449	extreme vegetal	0.169184	0.192216	0.160502	0.129266	0.348832	undefined
Xelaev18024710m		233269	1151	1158.55	1113.89	1122.16	1	0.0121694	0.897503	0.999986	0.202996	0.999984	0.780273	0.179205	0.194858	0.187251	0.186832	0.251855	undefined	0.193363	0.197327	0.191568	0.210674	0.207068	undefined	0.171578	0.209749	0.200056	0.207492	0.211126	undefined	0.196481	0.182037	0.196162	0.211486	0.213834	undefined
Xelaev18024722m		233278	24.4197	0	19.1741	0		0.0631242	0.00344392		3.7893e-11		2.82234e-12	0	0.00889998	0	0	0.9911	extreme vegetal	0	0	0	0	0	undefined	0	0.0400897	0	0.0700977	0.889813	extreme vegetal	0	0	0	0	0	undefined			1.5	late vegetal	predefined
Xelaev18024723m		233279	34.8775	0	39.1268	1.6422	1	1.02226e-06	0.000294719		5.37984e-25		9.68048e-14	0.0382406	0.00650709	0.0135746	0.00830695	0.933371	extreme vegetal	0	0	0	0	0	undefined	0.016915	0.0105515	0.0211661	0.0364883	0.914879	extreme vegetal	0.184222	0	0.584172	0.231606	0	central			1.5	late vegetal	homogeneous very small
Xelaev18024872m		233363	59.8486	48.1629	61.8979	15.3295	1	0.820398	6.2796e-10	0.999986	0.987485	0.999984	0.999923	0.207372	0.18462	0.201129	0.268057	0.138822	undefined	0.166034	0.16975	0.279142	0.198791	0.186283	undefined	0.174059	0.22455	0.211799	0.22192	0.167672	animal	0.187366	0.149119	0.255862	0.151566	0.256087	undefined
Xelaev18024953m	SNRPE	12689	468.071	490.648	504.591	443.611	1	0.0852809	0.336262	0.999986	0.982724	0.999984	0.999923	0.235413	0.213632	0.207188	0.169247	0.174519	extreme animal	0.230043	0.189084	0.22041	0.178818	0.181646	extreme animal	0.235137	0.192329	0.199434	0.181171	0.191929	extreme animal	0.228814	0.211391	0.19661	0.198182	0.165002	extreme animal
Xelaev18025105m	SERBP1	2599	2257.12	2290.3	2128.61	1973.46	1	0.171257	0.0274439	0.999986	0.751159	0.999984	0.999923	0.180243	0.203668	0.184005	0.210689	0.221395	undefined	0.173483	0.19321	0.192886	0.201846	0.238576	undefined	0.183995	0.20404	0.202857	0.206344	0.202764	undefined	0.209377	0.19676	0.20014	0.193362	0.200361	extreme animal
Xelaev18025140m		233444	91.3245	112.434	223.468	293.467	1	0.680662	2.22454e-11	0.999986	0.968415	0.999984	0.999923	0.232055	0.184454	0.201072	0.204556	0.177863	extreme animal	0.210488	0.240814	0.159492	0.257241	0.131966	undefined	0.185453	0.196956	0.192134	0.230014	0.195443	undefined	0.166233	0.219029	0.200902	0.208762	0.205074	undefined	degraded	uniform degradation
Xelaev18025141m		233445	13.4201	15.8473	24.9002	32.3773	1	0.714244	0.0938708	0.999986	0.99992	0.999984	0.999923	0.245262	0.044684	0.2787	0.052086	0.379268	undefined	0.262077	0.123026	0.251778	0.290515	0.0726036	undefined	0.218139	0.192956	0.201509	0.171079	0.216317	extreme animal	0.205583	0.20863	0.243931	0.173684	0.168173	undefined
Xelaev18025218m		4875	61.288	64.2156	61.3362	151.965	1	0.883866	6.80263e-13	0.999986	0.821872	0.999984	0.999923	0.170957	0.229154	0.219119	0.174039	0.206732	animal	0.187516	0.177117	0.236227	0.208957	0.190183	undefined	0.216664	0.248298	0.138471	0.195393	0.201173	animal	0.205849	0.163076	0.162333	0.230359	0.238383	undefined
Xelaev18025220m		233479	666.205	730.285	662.929	698.597	0.548464	0.000121806	0.778376	0.999986	0.24127	0.0487416	6.75747e-05	0.136738	0.147117	0.150985	0.221803	0.343358	vegetal	0.14434	0.167011	0.167921	0.225429	0.295299	vegetal	0.164483	0.184941	0.209321	0.207724	0.233531	undefined	0.177363	0.205054	0.219431	0.196518	0.201634	undefined			1.5	late vegetal	predefined
Xelaev18025241m	MOB3C	5941	1383.69	1424.72	1500.15	1447.87	1.53531e-15	7.93409e-08	0.610297	0.999986	0.0405559	6.1395e-09	7.00018e-13	0.142204	0.125562	0.131713	0.225467	0.375055	vegetal	0.142303	0.152211	0.139389	0.24102	0.325078	vegetal	0.200222	0.188779	0.177894	0.20266	0.230445	undefined	0.210883	0.196545	0.189232	0.202423	0.200917	undefined			2	late vegetal	predefined
Xelaev18025311m		233501	384.784	418.436	381.623	445.065	1	0.073117	0.537323	0.999986	0.937863	0.999984	0.999923	0.164674	0.218839	0.198536	0.178914	0.239036	undefined	0.148355	0.20403	0.241697	0.202477	0.203441	undefined	0.17651	0.199315	0.206329	0.205824	0.212022	undefined	0.173222	0.197314	0.21978	0.200436	0.209247	undefined
Xelaev18025328m		233506	378.475	395.308	409.526	456.338	1.6398e-16	1.91931e-14	0.447913	0.999986	3.84154e-05	5.43322e-15	5.62503e-23	0.0928575	0.06188	0.0963384	0.246293	0.502631	extreme vegetal	0.0977294	0.091766	0.101922	0.282279	0.426304	vegetal	0.166202	0.17032	0.16979	0.20839	0.285298	undefined	0.177259	0.187695	0.197501	0.19091	0.246634	undefined			2	late vegetal	predefined
Xelaev18025511m	CFHR2	17202	58.5214	44.6494	13.0141	6.46107	1	0.298829	2.97493e-09		0.99992	0.999984	0.999923	0.248042	0.154405	0.131657	0.141376	0.32452	undefined	0.180468	0.139473	0.17814	0.136521	0.365398	undefined	0.173001	0.129145	0.253124	0.22285	0.22188	undefined	0.24536	0.323392	0.153359	0.0770391	0.20085	animal
Xelaev18025518m		13884	391.868	433.075	377.204	335.667	1	0.718958	0.0495981	0.999986	0.99992	0.999984	0.999923	0.177879	0.189072	0.209503	0.215374	0.208172	undefined	0.160121	0.190034	0.208811	0.209426	0.231608	undefined	0.18906	0.202922	0.212354	0.200722	0.194942	undefined	0.190935	0.230693	0.170565	0.210127	0.19768	undefined
Xelaev18025569m		233586	75.9231	74.1619	84.0851	123.925	1	2.80667e-05	0.0113014	0.999986	0.102244	0.999984	0.0850282	0.116507	0.0784281	0.159738	0.214978	0.430349	vegetal	0.104297	0.164891	0.201272	0.212508	0.317033	vegetal	0.128689	0.159662	0.232885	0.227299	0.251465	undefined	0.156492	0.209753	0.198434	0.235092	0.200229	undefined
Xelaev18025645m		233612	195.556	167.653	176.997	173.41	0.250118	0.0762888	0.770922	0.999986	0.990518	0.0597672	0.807985	0.299682	0.210484	0.180418	0.178953	0.130462	extreme animal	0.365937	0.207391	0.156182	0.143288	0.127202	extreme animal	0.205798	0.197005	0.200219	0.178134	0.218845	undefined	0.201561	0.215668	0.190172	0.208194	0.184404	animal
Xelaev18025854m		233673	63.4841	71.1848	84.7555	51.4744	0.124187	5.34067e-59	0.390604	9.82037e-06	4.46414e-60	2.75595e-25	8.39309e-23	0.0113236	0.00732493	0.0152808	0.0674939	0.898577	extreme vegetal	0.0108568	0.00899711	0.0132014	0.0505206	0.916424	extreme vegetal	0.0199493	0.0199944	0.0302746	0.106484	0.823297	extreme vegetal	0.0531565	0.102337	0.093301	0.172509	0.578697	extreme vegetal			2	early vegetal	same profile
Xelaev18025880m	LDLRAP1	8225	1703.12	1646.94	1689.21	2046.34	8.02967e-06	2.80627e-39	0.00756802	2.50573e-17	1.93089e-12	1.23344e-33	8.6886e-34	0.106753	0.0973092	0.128787	0.269909	0.397241	vegetal	0.121415	0.102895	0.125242	0.277491	0.372957	vegetal	0.147932	0.152904	0.169365	0.224172	0.305627	vegetal	0.163293	0.159956	0.174946	0.211639	0.290166	vegetal			2	late vegetal	predefined
Xelaev18025898m	MGLL	14858	24.551	24.5829	24.6756	61.7268	1	0.930897	9.41921e-05	0.999986	0.904414	0.999984	0.999923	0.326239	0.0598473	0.213573	0.202644	0.197697	undefined	0.145491	0.254298	0.10446	0.178029	0.317722	undefined	0.164208	0.224291	0.27907	0.149831	0.182599	undefined	0.207068	0.226763	0.19168	0.17394	0.20055	animal
Xelaev18025917m	CELSR3	7568	258.565	303.254	272.148	167.568	1	0.761955	2.51198e-05	0.999986	0.839482	0.999984	0.999923	0.178602	0.155633	0.21878	0.227554	0.219431	undefined	0.20653	0.19661	0.199194	0.187645	0.210021	undefined	0.195911	0.17905	0.198024	0.199921	0.227093	undefined	0.188185	0.205707	0.206892	0.196595	0.202621	undefined
Xelaev18026010m		233725	149.631	192.794	153.52	214.036	1	0.761722	0.00687079	0.999986	0.953957	0.999984	0.999923	0.200112	0.21169	0.205002	0.151808	0.231387	undefined	0.190109	0.190044	0.210718	0.217826	0.191303	undefined	0.201112	0.17231	0.221282	0.2124	0.192895	undefined	0.189392	0.19791	0.217098	0.209534	0.186066	undefined
Xelaev18026174m	ABCB5	16063	170.547	198.727	240.673	490.827	1	0.840933	1.88885e-39	0.999986	0.99992	0.999984	0.81556	0.244336	0.197649	0.129947	0.153544	0.274524	undefined	0.212421	0.172178	0.233525	0.154409	0.227467	undefined	0.194957	0.205102	0.193764	0.210134	0.196044	undefined	0.203125	0.214133	0.189304	0.195554	0.197884	animal	degraded	uniform degradation
Xelaev18026176m	ABCB5	16063	101.259	80.3287	65.9033	30.4364	1	0.000284154	0.446927	0.999986	0.0507694	0.00852943	0.147303	0.347952	0.112073	0.104391	0.144548	0.291036	undefined	0.307342	0.148612	0.0372024	0.109567	0.397276	vegetal	0.265581	0.186866	0.132238	0.163188	0.252128	undefined	0.231265	0.129013	0.149636	0.093447	0.396639	undefined
Xelaev18026187m		233808	159.313	192.589	157.531	211.3	1	0.950069	0.02489	0.999986	0.993595	0.999984	0.999923	0.201432	0.214832	0.232452	0.148741	0.202543	undefined	0.209393	0.191597	0.217519	0.152379	0.229111	undefined	0.189336	0.207672	0.223508	0.208473	0.171011	undefined	0.230199	0.196009	0.153672	0.189281	0.23084	undefined
Xelaev18026205m		233816	16.065	15.3761	19.9226	39.7952	1	0.790626	0.0106636	0.999986	0.997738	0.999984	0.999923	0.24361	0.188338	0.213205	0.289366	0.0654802	undefined	0.497957	0.0842093	0.161602	0.176884	0.0793487	extreme animal	0.160211	0.244172	0.223541	0.217034	0.155042	animal	0.191008	0.225843	0.226703	0.17864	0.177806	undefined
Xelaev18026267m		233839	160.855	134.692	150.297	233.098	1	0.539557	0.000241647	0.999986	0.99992	0.999984	0.999923	0.179436	0.199527	0.222881	0.208599	0.189558	undefined	0.222326	0.164009	0.220873	0.235242	0.15755	undefined	0.212629	0.209108	0.177022	0.213067	0.188174	undefined	0.169134	0.238739	0.219859	0.214387	0.157881	animal
Xelaev18026269m			0	0.413219	0.268307	26.0913		0.888325	1.35611e-14	0.999986				0	0	0	0	0	undefined	0	1	0	0	0	animal	1	0	0	0	0	undefined	0.337414	0.153448	0.153119	0.22399	0.13203	extreme animal
Xelaev18026293m			1.65423	0.973843	0.875334	26.3154		0.505582	1.20771e-11	0.999986				0.339183	0	0	0.660817	0	vegetal	0.785191	0.214809	0	0	0	undefined	0	0.252418	0.589208	0.158375	0	undefined	0.187555	0.338673	0.190753	0.21303	0.0699881	animal
Xelaev18026305m		233854	69.5591	76.6992	59.6187	34.0573	1	0.597685	0.00355683	0.999986	0.95586	0.999984	0.999923	0.190777	0.106027	0.157234	0.226872	0.319089	vegetal	0.169379	0.173676	0.174345	0.155999	0.326602	undefined	0.182001	0.201053	0.218598	0.157734	0.240613	undefined	0.281841	0.233611	0.191236	0.166259	0.127054	extreme animal
Xelaev18026345m		233868	99.9227	81.305	107.342	195.457	1	0.013056	2.02805e-09	0.860171	0.732767	0.999984	0.999923	0.215859	0.140287	0.200739	0.222938	0.220178	undefined	0.171498	0.172087	0.20764	0.192017	0.256758	undefined	0.247098	0.189942	0.189227	0.153925	0.219809	extreme animal	0.211854	0.159646	0.157053	0.199004	0.272443	undefined
Xelaev18026353m			31.4568	42.3199	29.1963	10.0336	1	0.542023	0.00499424	0.999986	0.99992	0.999984	0.999923	0.179676	0.285483	0.23424	0.134186	0.166417	animal	0.22974	0.227724	0.237031	0.170042	0.135463	undefined	0.214163	0.216762	0.184021	0.171758	0.213296	animal	0.0905278	0.351519	0.156851	0.104117	0.296986	undefined
Xelaev18026372m	KCNK5	12001	373.018	403.272	414.536	164.213	1	0.975275	2.2766e-24	0.999986	0.95586	0.999984	0.999923	0.183197	0.197214	0.193675	0.231021	0.194893	undefined	0.220615	0.192096	0.187258	0.205613	0.194418	undefined	0.186309	0.209246	0.214828	0.18796	0.201657	undefined	0.18577	0.185894	0.201936	0.187305	0.239095	undefined	de novo	uniform increase
Xelaev18026373m		233879	48.2976	62.5942	62.0667	21.3701	1	0.848697	1.59602e-06	0.999986	0.99992	0.999984	0.999923	0.160454	0.187167	0.18246	0.263299	0.206621	undefined	0.183094	0.241928	0.169938	0.199122	0.205918	undefined	0.203609	0.191658	0.20366	0.192896	0.208176	undefined	0.147343	0.315668	0.107105	0.277558	0.152326	undefined
Xelaev18026396m		233887	4566.51	4631.36	4113.03	4292.27	0.637792	0.116845	0.0170995	0.518444	0.464978	0.302852	0.779518	0.158594	0.212073	0.191558	0.217042	0.220733	undefined	0.165701	0.17597	0.215692	0.198035	0.244602	undefined	0.194798	0.186844	0.207246	0.193048	0.218064	undefined	0.21475	0.187173	0.196179	0.210934	0.190964	extreme animal
Xelaev18026400m		233889	1693.43	1727.36	1481.23	1445	1	0.221489	0.0523477	0.999986	0.998392	0.999984	0.999923	0.160623	0.201804	0.201689	0.205231	0.230653	undefined	0.178135	0.181649	0.209464	0.2065	0.224252	undefined	0.198954	0.189723	0.206706	0.194533	0.210083	undefined	0.206401	0.176511	0.203369	0.204258	0.209461	undefined
Xelaev18026403m	*HIST3H2A	22444	141.622	146.079	139.197	78.3604	1	0.428869	0.000421861	0.999986	0.99992	0.999984	0.999923	0.143825	0.235237	0.253439	0.165853	0.201646	undefined	0.126779	0.175921	0.290374	0.194054	0.212872	undefined	0.203868	0.219305	0.200183	0.191877	0.184768	animal	0.174088	0.224541	0.220877	0.203645	0.17685	animal
Xelaev18026407m	*HIST3H3	1868	732.066	667.597	915.959	722.987	1	0.73426	3.21163e-07	0.999986	0.947481	0.999984	0.999923	0.180556	0.237897	0.200879	0.168424	0.212244	animal	0.196508	0.179067	0.198572	0.201232	0.224621	undefined	0.240601	0.177747	0.220112	0.171447	0.190094	extreme animal	0.199888	0.187716	0.19663	0.191998	0.223768	undefined
Xelaev18026409m		22429	626.414	660.277	595.548	472.98	1	0.713207	4.47311e-05	0.999986	0.883616	0.999984	0.999923	0.183801	0.213968	0.173219	0.226609	0.202403	undefined	0.187127	0.182549	0.164722	0.212031	0.253572	undefined	0.191972	0.186782	0.226625	0.184444	0.210176	undefined	0.197755	0.182049	0.200067	0.201956	0.218173	undefined
Xelaev18026431m	DNPH1	5531	160.108	139.38	149.353	104.037	1	0.183176	0.00397028	0.999986	0.764644	0.999984	0.999923	0.170128	0.196225	0.241033	0.182294	0.21032	undefined	0.0993808	0.187939	0.207848	0.226455	0.278377	vegetal	0.211222	0.190285	0.241108	0.180205	0.177179	undefined	0.19193	0.210608	0.20388	0.179715	0.213868	undefined
Xelaev18026441m		21854	12.6539	10.4175	14.7285	46.5698	1	0.63723	1.38917e-07	0.999986	0.866112	0.999984	0.999923	0.291493	0.07966	0.316052	0.112024	0.200771	undefined	0.381069	0.160935	0.201805	0.0221648	0.234025	extreme animal	0.11556	0.167009	0.196829	0.192569	0.328032	vegetal	0.151621	0.170388	0.208069	0.276621	0.193301	undefined
Xelaev18026445m	GNMT	10318	278.423	262.469	184.831	113.238	1	4.12154e-05	4.0436e-05	0.999986	0.00685194	0.267467	0.0085306	0.229795	0.122787	0.12831	0.187842	0.331265	vegetal	0.24603	0.161961	0.140475	0.157453	0.29408	undefined	0.251046	0.182366	0.1503	0.174315	0.241972	undefined	0.184126	0.193162	0.167907	0.214906	0.239899	undefined			1.5	polar	homogeneous very small
Xelaev18026447m			53.6995	52.0293	73.1158	0.389653	1	0.881853	1.82091e-36		0.999788	0.999984	0.999923	0.30312	0.114133	0.153777	0.251549	0.177422	undefined	0.282831	0.202769	0.123853	0.24804	0.142507	undefined	0.173135	0.188737	0.234156	0.20973	0.194242	undefined	0	0	0	1	0	vegetal
Xelaev18026506m		233926	10.5604	13.31	13.9259	34.5189	1	0.805895	0.00177395	0.999986	0.99992	0.999984	0.999923	0.110698	0.102241	0.455807	0.202411	0.128842	central	0.267099	0.168452	0.147968	0.274252	0.142229	undefined	0.206169	0.223554	0.187597	0.215556	0.167124	animal	0.102364	0.167694	0.253074	0.261736	0.215132	undefined
Xelaev18026532m	BCL11A	8405	150.445	143.747	166.809	205.971	1	0.698325	0.0112377	0.999986	0.905329	0.999984	0.999923	0.215972	0.189816	0.168796	0.207767	0.217649	undefined	0.212375	0.217103	0.164171	0.201793	0.204558	undefined	0.157362	0.216434	0.193021	0.211717	0.221466	undefined	0.198905	0.208817	0.19503	0.219927	0.177322	undefined
Xelaev18026544m		233935	45.9988	51.3188	56.7395	78.5995	1	0.150652	0.0465147	0.999986	0.712412	0.999984	0.999923	0.182622	0.242851	0.174561	0.208744	0.191221	animal	0.224319	0.226247	0.119345	0.283406	0.146683	undefined	0.240451	0.251119	0.165587	0.189358	0.153486	animal	0.245874	0.169172	0.192645	0.210946	0.181364	extreme animal
Xelaev18026588m	EIF4A3	19237	504.715	477.669	369.332	346.591	1	0.328735	1.13998e-06	0.999986	0.956468	0.999984	0.999923	0.183255	0.217038	0.228828	0.178375	0.192503	undefined	0.1476	0.176471	0.183327	0.153621	0.338981	undefined	0.194525	0.182785	0.197921	0.197892	0.226878	undefined	0.175194	0.197206	0.199208	0.199857	0.228535	undefined
Xelaev18026658m	EIF2AK2	5860	577.527	566.82	547.888	663.069	1	0.800376	0.0490035	0.999986	0.999788	0.999984	0.999923	0.209843	0.187554	0.19249	0.212543	0.197569	undefined	0.210098	0.205235	0.18208	0.199078	0.203508	undefined	0.207245	0.208843	0.191835	0.200544	0.191534	animal	0.198022	0.169889	0.186892	0.207899	0.237298	undefined
Xelaev18026704m	HNRNPU	4776	5968.75	6451.95	5283.32	5093.16	1	0.0109754	8.83493e-06	0.999986	0.364183	0.160261	0.0386198	0.160901	0.198379	0.195675	0.21824	0.226804	undefined	0.168272	0.182666	0.196615	0.205343	0.247104	undefined	0.171841	0.223894	0.199999	0.206525	0.197741	undefined	0.200698	0.197643	0.197468	0.199635	0.204556	undefined			1.5	late vegetal	predefined
Xelaev18026805m		234025	252.834	276.492	264.174	187.792	1	0.695006	0.00211224	0.999986	0.985975	0.999984	0.999923	0.160332	0.232637	0.225287	0.182463	0.199281	animal	0.168844	0.167227	0.228523	0.209473	0.225933	undefined	0.209826	0.18122	0.19234	0.199708	0.216906	undefined	0.156103	0.178098	0.198144	0.266869	0.200785	undefined
Xelaev18026806m		234026	244.386	233.906	218.458	135.306	1	0.954739	9.13265e-07	0.999986	0.785361	0.999984	0.999923	0.210828	0.222729	0.223285	0.192212	0.150946	undefined	0.158305	0.210974	0.207477	0.224436	0.198808	undefined	0.229359	0.191111	0.203729	0.173095	0.202707	extreme animal	0.183522	0.197151	0.20565	0.218574	0.195102	undefined
Xelaev18026877m		234060	362.569	363.229	389.09	358.348	0.279834	1.13896e-55	0.879668	0.000259751	3.68878e-35	8.88826e-11	2.98535e-13	0.116945	0.107272	0.0964849	0.193192	0.486106	vegetal	0.0817255	0.126009	0.125469	0.220562	0.446234	vegetal	0.12823	0.107712	0.139308	0.206043	0.418707	vegetal	0.147606	0.17671	0.154922	0.197597	0.323165	vegetal			2	early vegetal	same profile
Xelaev18026896m		13023	2078.82	2373.03	2369.18	355.546	1	0.804836	1.03787e-30	0.999986	0.97658	0.999984	0.999923	0.181519	0.210273	0.213419	0.193821	0.200968	undefined	0.172493	0.193138	0.221721	0.20347	0.209178	undefined	0.206073	0.18947	0.20376	0.197027	0.20367	undefined	0.184168	0.198054	0.200201	0.180175	0.237402	undefined	de novo	uniform increase
Xelaev18027036m	SRSF9	18392	297.992	254.091	217.585	114.564	1	0.868052	2.26777e-17	0.999986	0.99992	0.999984	0.999923	0.222193	0.141432	0.202347	0.242926	0.191102	undefined	0.192592	0.138102	0.187125	0.151672	0.33051	undefined	0.207279	0.205347	0.208204	0.179519	0.19965	undefined	0.186819	0.210387	0.221697	0.179157	0.20194	undefined	de novo	uniform increase
Xelaev18027046m	LRP11	21653	361.906	355.576	402.784	468.287	1	0.406626	0.00201747	0.999986	0.976273	0.999984	0.999923	0.21108	0.233047	0.179255	0.16837	0.208248	animal	0.208328	0.20454	0.186561	0.1875	0.213071	undefined	0.214341	0.207033	0.192005	0.202801	0.18382	extreme animal	0.21987	0.202538	0.180199	0.183068	0.214324	undefined
Xelaev18027047m		234140	232.966	253.97	281.192	325.508	1	0.307043	0.0111822	0.999986	0.842222	0.999984	0.999923	0.234627	0.209197	0.189704	0.172368	0.194105	extreme animal	0.249883	0.18829	0.165794	0.185047	0.210985	undefined	0.214037	0.22929	0.178295	0.190631	0.187747	animal	0.196635	0.202493	0.218881	0.231947	0.150044	undefined
Xelaev18027362m		234259	608.096	562.772	588.114	904.755	0.771504	0.841832	7.29209e-16	0.999986	0.187551	0.999984	0.999923	0.178641	0.196048	0.234202	0.207761	0.183348	undefined	0.214228	0.190985	0.197315	0.197548	0.199924	undefined	0.235837	0.19456	0.17722	0.19709	0.195293	undefined	0.186089	0.202822	0.206731	0.207488	0.19687	undefined
Xelaev18027363m	ZNF451	234260	62.1569	45.9494	53.1291	99.3509	1	0.844084	0.00305554	0.999986	0.815592	0.999984	0.999923	0.163263	0.170458	0.185736	0.285563	0.19498	undefined	0.302737	0.178287	0.132381	0.178324	0.208272	undefined	0.138604	0.202345	0.214444	0.229674	0.214932	undefined	0.209357	0.161087	0.202506	0.191558	0.235491	undefined
Xelaev18027380m		234270	23.336	22.7826	23.4144	0	1	0.345846	5.55275e-13		0.651221	0.999984	0.999923	0.284195	0.121462	0.19557	0.243842	0.154932	extreme animal	0.267971	0.212892	0.197804	0.170569	0.150764	extreme animal	0.311961	0.180883	0.134686	0.169255	0.203215	undefined	0	0	0	0	0	undefined
Xelaev18027450m		234295	46.6909	64.5104	32.7623	31.6096	1	0.754254	0.018375	0.999986	0.993595	0.999984	0.999923	0.169006	0.282893	0.212814	0.173205	0.162082	animal	0.204459	0.185497	0.157473	0.236353	0.216218	undefined	0.257857	0.195827	0.192347	0.1938	0.160168	extreme animal	0.184695	0.245844	0.214647	0.229091	0.125723	animal
Xelaev18027514m	DLG1	23358	2586.95	2621.56	2538.78	2595.29	1	0.0544173	0.923588	0.999986	0.119935	0.999984	0.999923	0.176947	0.186916	0.188147	0.216849	0.231141	undefined	0.195399	0.194789	0.186601	0.220658	0.202553	undefined	0.174346	0.202899	0.196808	0.214409	0.211538	undefined	0.208404	0.205872	0.200129	0.204285	0.18131	extreme animal
Xelaev18027560m		234337	119.931	138.967	114.034	116.372	1	0.00712542	0.533486	0.999986	0.205524	0.999984	0.852416	0.183138	0.148777	0.203898	0.134376	0.329811	undefined	0.163726	0.185775	0.193204	0.215301	0.241994	undefined	0.172019	0.159148	0.220717	0.196139	0.251976	undefined	0.208033	0.208358	0.212505	0.173463	0.197641	undefined
Xelaev18027589m	CLDN11	10157	59.0919	46.1838	36.4177	11.0333	1	2.29028e-05	0.000105787	0.999986	0.123155	0.999984	0.801919	0.264724	0.145845	0.100807	0.133575	0.355049	undefined	0.214158	0.101043	0.0828778	0.180658	0.421264	vegetal	0.279472	0.132752	0.169728	0.130354	0.287693	undefined	0.182239	0.146092	0.0725942	0.151019	0.448055	vegetal
Xelaev18027652m	SCHIP1	13014	280.636	277.403	403.322	382.644	1	0.460874	2.8629e-05	0.999986	0.950569	0.999984	0.999923	0.150881	0.221096	0.216037	0.205106	0.206881	undefined	0.210983	0.176577	0.2078	0.189078	0.215563	undefined	0.2081	0.194329	0.205095	0.182356	0.210121	undefined	0.195876	0.200981	0.213649	0.174191	0.215303	undefined
Xelaev18027653m		234369	262.983	269.046	372.958	326.961	1	0.858194	0.000116391	0.999986	0.988452	0.999984	0.999923	0.222251	0.14231	0.177097	0.217403	0.24094	undefined	0.179042	0.17995	0.198388	0.181888	0.260732	undefined	0.217131	0.197933	0.19151	0.182888	0.210538	extreme animal	0.211056	0.236724	0.174501	0.215794	0.161925	animal
Xelaev18027809m		234418	26.2983	12.3941	23.2417	34.7738	1	0.632569	0.0193023	0.999986	0.909941	0.999984	0.999923	0.203349	0.269357	0.137302	0.231359	0.158634	animal	0.145818	0.18937	0.379491	0.190236	0.0950851	central	0.164697	0.254508	0.180182	0.261965	0.138649	undefined	0.262342	0.164416	0.232195	0.214981	0.126066	extreme animal
Xelaev18027859m		234436	103.763	125.954	143.553	108.43	0.000532109	1.83073e-32	0.378551	1.17953e-09	4.79296e-22	6.68406e-15	9.07818e-14	0.0390974	0.0146989	0.0515834	0.325708	0.568912	vegetal	0.0303704	0.0360122	0.0459665	0.334049	0.553602	vegetal	0.13051	0.0710802	0.10518	0.233092	0.460138	vegetal	0.110918	0.137771	0.0832465	0.152524	0.51554	extreme vegetal			1.5	early vegetal	same profile
Xelaev18027888m		234442	195.611	213.663	181.885	148.541	1	0.443374	0.0897985	0.999986	0.982724	0.999984	0.999923	0.170129	0.170007	0.291478	0.22058	0.147807	undefined	0.162319	0.203583	0.240595	0.176799	0.216704	undefined	0.165771	0.198573	0.22948	0.189691	0.216485	undefined	0.17484	0.236564	0.165975	0.196049	0.226572	undefined
Xelaev18027889m		234443	228.629	303.38	243.943	222.254	1	0.531863	0.0868705	0.999986	0.997752	0.999984	0.999923	0.208721	0.188982	0.241692	0.218359	0.142246	undefined	0.130734	0.241899	0.241888	0.231249	0.15423	animal	0.180163	0.226728	0.194705	0.200124	0.19828	animal	0.196321	0.232861	0.206521	0.169838	0.194459	animal
Xelaev18027901m		234447	131.492	118.777	126.808	28.9099	1	0.80924	1.40364e-17	0.999986	0.935669	0.999984	0.999923	0.241281	0.145627	0.187418	0.246251	0.179422	undefined	0.171865	0.182113	0.167788	0.217303	0.26093	undefined	0.208076	0.200976	0.226823	0.183219	0.180905	undefined	0.228132	0.151215	0.275242	0.188981	0.156429	undefined
Xelaev18027940m	TF	2500	733.973	669.098	827.647	906.315	1	0.000377062	0.000302835	0.999986	0.0504551	0.999984	0.999923	0.252095	0.202376	0.178081	0.176687	0.190761	extreme animal	0.235507	0.192844	0.213968	0.188213	0.169468	extreme animal	0.228084	0.217435	0.175581	0.189717	0.189183	undefined	0.211937	0.206032	0.194504	0.200248	0.187279	extreme animal
Xelaev18027946m	CEP63	234455	2138.64	2059.07	1904.74	1704.69	1	0.524494	0.000982159	0.999986	0.99992	0.999984	0.999923	0.184114	0.219104	0.196666	0.213908	0.186209	undefined	0.195843	0.209373	0.185632	0.20294	0.206211	undefined	0.1929	0.208718	0.201457	0.205783	0.191142	animal	0.198218	0.210171	0.205621	0.201607	0.184383	animal
Xelaev18027980m		234468	63.0544	58.1067	63.0416	103.607	1	0.781809	0.00043676	0.999986	0.936559	0.999984	0.999923	0.221547	0.168306	0.161949	0.215503	0.232694	undefined	0.288781	0.226934	0.128252	0.187367	0.168667	undefined	0.203765	0.220225	0.236136	0.153868	0.186005	undefined	0.187888	0.20045	0.218774	0.169292	0.223596	undefined
Xelaev18028029m		234482	415.467	432.456	368.154	428.805	0.0769369	0.0737259	0.183213	0.999986	0.999788	0.00267146	0.593712	0.256137	0.199491	0.228688	0.181623	0.134061	extreme animal	0.250882	0.228786	0.263566	0.169726	0.0870406	undefined	0.195926	0.209982	0.217642	0.189688	0.186763	undefined	0.172071	0.167136	0.228969	0.215339	0.216486	undefined			1.5	late animal	homogeneous very small, small
Xelaev18028081m	SMC6	4701	3065.8	3256.56	3058.13	3384.68	0.00524592	0.00432557	0.0234089	0.999986	0.947453	0.0805643	0.000474559	0.179559	0.171453	0.168414	0.21864	0.261935	undefined	0.178806	0.176435	0.183293	0.207953	0.253513	undefined	0.18624	0.199654	0.202629	0.20324	0.208238	undefined	0.193089	0.214246	0.19419	0.203009	0.195466	animal
Xelaev18028110m		234514	22.0183	15.9657	22.8325	52.1086	1	0.588968	0.000427517	0.999986	0.99992	0.999984	0.999923	0.351606	0.274531	0.136272	0.103425	0.134165	extreme animal	0.242802	0.482435	0.154802	0.094102	0.0258582	animal	0.210579	0.207136	0.187908	0.173428	0.220949	undefined	0.177987	0.12341	0.267043	0.128875	0.302684	undefined
Xelaev18028180m		234549	8.14943	7.79074	3.00122	24.6836		0.737243	0.000718928	0.999986		0.999984		0.290043	0.244524	0.209376	0.182194	0.0738628	extreme animal	0.249488	0.364864	0.119945	0	0.265702	animal	0.179895	0.179091	0.305961	0	0.335053	undefined	0.0744338	0.227618	0.275395	0.210743	0.21181	undefined
Xelaev18028191m		23434	811.653	751.855	777.478	1282.6	0.156921	0.00813387	6.31859e-17	0.999986	0.428687	0.0707398	0.0833964	0.281457	0.202631	0.146428	0.201866	0.167618	undefined	0.260971	0.217942	0.211367	0.149086	0.160635	extreme animal	0.224011	0.202666	0.192138	0.180307	0.200879	extreme animal	0.20817	0.178165	0.190526	0.203227	0.219911	undefined	degraded	uniform degradation	1.5	late animal	homogeneous very small, small
Xelaev18028235m	TDH	7085	298.3	303.965	319.698	249.478	1	0.856912	0.0178656	0.999986	0.99992	0.999984	0.999923	0.181718	0.21092	0.229962	0.18531	0.192089	undefined	0.199101	0.179045	0.190425	0.225209	0.20622	undefined	0.204544	0.190684	0.196083	0.203839	0.20485	undefined	0.178918	0.193438	0.250968	0.17019	0.206486	undefined
Xelaev18028251m		234584	264.392	212.641	341.125	132.65	1	1.25629e-77	0.0950711	2.37972e-14	2.72169e-65	1.05996e-44	1.0555e-11	0.00288197	0.00277615	0.00580652	0.0663401	0.922195	extreme vegetal	0.0020296	0.00797732	0.0176658	0.0807259	0.891601	extreme vegetal	0.0127121	0.00604448	0.0139623	0.0761524	0.891129	extreme vegetal	0.0461677	0.0170725	0.035783	0.0744607	0.826516	extreme vegetal	de novo	increase in vegetal	2	early vegetal	same profile
Xelaev18028252m		234585	492.179	480.259	696.506	310.716	0.0308743	1.64394e-103	0.0555587	4.84686e-16	3.39602e-124	1.88014e-23	1.96164e-173	0.0044145	0.00526916	0.00737007	0.0640656	0.918881	extreme vegetal	0.00499452	0.00271715	0.00801538	0.0829408	0.901332	extreme vegetal	0.007868	0.00707686	0.0106918	0.0617951	0.912568	extreme vegetal	0.0504437	0.0436629	0.0276896	0.0970323	0.781171	extreme vegetal	de novo	increase in vegetal	2	early vegetal	same profile
Xelaev18028291m		234606	885.228	867.921	922.432	99.5517	1	0.979993	5.1438e-174	0.999986	0.99992	0.999984	0.999923	0.209723	0.187793	0.201095	0.198112	0.203278	undefined	0.195061	0.187716	0.19288	0.206449	0.217894	undefined	0.200062	0.196219	0.202616	0.19991	0.201194	undefined	0.208539	0.203143	0.236642	0.185335	0.16634	undefined	de novo	uniform increase
Xelaev18028296m		234611	3.74768	4.5744	5.28419	350.259	0.612318	0.722596	8.92722e-178	0.999986				0.403551	0.29155	0.304899	0	0	extreme animal	0	0.0502336	0.311657	0.119869	0.51824	extreme vegetal	0.255196	0.306587	0.245367	0	0.19285	animal	0.214844	0.210055	0.197061	0.179547	0.198494	extreme animal	degraded	uniform degradation
Xelaev18028297m		234612	234.658	232.666	223.674	176.039	1	0.379355	0.0502188	0.999986	0.729521	0.999984	0.999923	0.161888	0.192536	0.248431	0.200199	0.196947	undefined	0.162882	0.190731	0.249613	0.188548	0.208226	undefined	0.199788	0.165047	0.207495	0.220447	0.207223	undefined	0.164689	0.224147	0.202001	0.221415	0.187748	undefined
Xelaev18028298m		234613	116.334	110.078	117.988	81.5308	1	0.570139	0.0588641	0.999986	0.971278	0.999984	0.999923	0.168126	0.223057	0.271739	0.147237	0.189842	undefined	0.248006	0.169042	0.235522	0.214044	0.133386	extreme animal	0.230719	0.193829	0.198203	0.204871	0.172378	extreme animal	0.253517	0.177173	0.201645	0.135212	0.232453	extreme animal
Xelaev18028403m	DNMT3A	5675	205.209	224.82	180.142	145.311	1	0.285857	0.00517316	0.999986	0.93915	0.999984	0.999923	0.198449	0.206118	0.195377	0.184772	0.215284	undefined	0.204727	0.187431	0.18439	0.20059	0.222863	undefined	0.185064	0.206619	0.200771	0.180481	0.227065	undefined	0.135274	0.247049	0.225213	0.169234	0.22323	animal
Xelaev18028431m	UCKL1	8662	314.272	326.189	318.295	221.28	1	0.316876	1.85379e-05	0.999986	0.631013	0.999984	0.999923	0.167459	0.225767	0.240284	0.200194	0.166295	undefined	0.214639	0.199373	0.201038	0.188398	0.196552	extreme animal	0.212923	0.190368	0.199888	0.226276	0.170545	undefined	0.216999	0.171015	0.226928	0.195056	0.190002	undefined
Xelaev18028472m			8.36428	7.49593	3.45999	93.5144	1	0.693393	9.20844e-32	0.999986		0.999984		0.449927	0.281574	0.218972	0.0495274	0	extreme animal	0.128702	0.0704193	0.211771	0.196254	0.392855	vegetal	0.206967	0.0491706	0.361563	0.0981034	0.284196	undefined	0.16749	0.180526	0.240354	0.198825	0.212805	undefined
Xelaev18028532m	KLC4	23214	498.417	474.597	515.573	392.114	1	0.594593	0.0121105	0.999986	0.986272	0.999984	0.999923	0.244596	0.175236	0.170035	0.185263	0.224869	undefined	0.216865	0.187835	0.202768	0.210207	0.182325	extreme animal	0.208833	0.210915	0.186955	0.201918	0.19138	animal	0.209061	0.195247	0.185799	0.220712	0.18918	undefined
Xelaev18028550m	*HIST3H3	1868	485.794	450.002	595.343	607.875	1	0.476661	0.0413151	0.999986	0.948983	0.999984	0.999923	0.237836	0.180757	0.159309	0.202723	0.219374	undefined	0.233512	0.166459	0.207161	0.225715	0.167154	extreme animal	0.238813	0.167661	0.187825	0.209254	0.196446	undefined	0.183381	0.205727	0.20916	0.206185	0.195547	undefined
Xelaev18028551m		234748	3460.87	3246.6	3123.06	3002.54	1	0.126452	0.243487	0.604928	0.631013	0.0127668	0.999923	0.163795	0.212006	0.208405	0.221968	0.193826	undefined	0.143868	0.185258	0.232777	0.204205	0.233893	undefined	0.188956	0.194849	0.216211	0.189172	0.210811	undefined	0.214998	0.180862	0.198822	0.19763	0.207689	undefined
Xelaev18028601m		234765	38.2791	37.4482	88.7315	56.0537	1	0.182808	4.85319e-05	0.999986	0.977356	0.999984	0.999923	0.277301	0.339109	0.142304	0.108722	0.132563	animal	0.28623	0.203387	0.287777	0.143345	0.0792609	undefined	0.234074	0.204492	0.173476	0.178043	0.209915	undefined	0.263373	0.192254	0.187833	0.177397	0.179142	extreme animal
Xelaev18028646m		234782	665.73	759.762	676.515	476.202	1	0.211622	1.4724e-07	0.999986	0.839227	0.999984	0.999923	0.204219	0.184328	0.206855	0.19878	0.205818	undefined	0.213199	0.197246	0.224515	0.164866	0.200175	undefined	0.207114	0.184288	0.215429	0.194835	0.198335	undefined	0.170351	0.231618	0.216838	0.18093	0.200263	animal
Xelaev18028665m		22843	893.944	798.585	1022.74	1127.25	1	0.183727	0.043376	0.999986	0.968045	0.999984	0.999923	0.249869	0.187214	0.193831	0.193601	0.175485	extreme animal	0.235776	0.197319	0.19779	0.196233	0.172882	extreme animal	0.203889	0.208334	0.202566	0.185947	0.199264	animal	0.244406	0.198585	0.179731	0.196487	0.18079	undefined	degraded	uniform degradation
Xelaev18028758m		234828	31.2515	24.0513	27.3322	0	1	0.667344	3.62927e-14		0.945283	0.999984	0.999923	0.203314	0.240583	0.120744	0.209652	0.225707	undefined	0.275308	0.22115	0.121055	0.177186	0.205301	undefined	0.140167	0.236134	0.175956	0.183929	0.263814	undefined	0	0	0	0	0	undefined
Xelaev18028814m		234848	506.998	429.943	399.829	342.749	0.061154	9.53431e-07	0.00438036	0.999986	0.695398	4.45647e-07	5.89056e-06	0.117315	0.164364	0.149622	0.21723	0.351469	vegetal	0.130992	0.124722	0.14858	0.185098	0.410609	vegetal	0.18407	0.186025	0.190632	0.201648	0.237626	undefined	0.18232	0.197285	0.197381	0.192457	0.230557	undefined			1.5	late vegetal	homogeneous very small
Xelaev18028873m	ZC3H6	6728	3756.37	4047.97	3654.97	3226.6	1	0.707435	0.0005765	0.999986	0.966941	0.999984	0.999923	0.183539	0.203373	0.189077	0.213062	0.210949	undefined	0.206655	0.19909	0.186177	0.210408	0.197671	undefined	0.187011	0.2064	0.197772	0.209287	0.19953	undefined	0.200897	0.211501	0.203002	0.198146	0.186455	animal
Xelaev18028958m	HNRNPU	4776	4796.61	4781	4250.28	4400.66	1	0.0346724	0.00108083	0.999986	0.733311	0.999984	0.842711	0.173585	0.207905	0.185138	0.219964	0.213408	undefined	0.174662	0.190058	0.203801	0.199307	0.232173	undefined	0.178403	0.214076	0.202602	0.202593	0.202327	undefined	0.190402	0.206989	0.20253	0.203501	0.196579	undefined
Xelaev18029050m	ZDHHC14	5229	1076.2	1042.22	1090.57	785.417	1	0.507439	1.77076e-11	0.999986	0.97658	0.999984	0.999923	0.232601	0.199177	0.203727	0.179233	0.185262	extreme animal	0.183548	0.208485	0.21082	0.192471	0.204677	undefined	0.213885	0.185266	0.203656	0.196174	0.201018	extreme animal	0.196357	0.194664	0.208404	0.185057	0.215519	undefined
Xelaev18029053m		234944	191.911	213.424	245.563	278.464	1	0.555007	0.00179311	0.999986	0.922429	0.999984	0.999923	0.240981	0.15104	0.233557	0.19161	0.182814	extreme animal	0.177034	0.211094	0.188323	0.192446	0.231103	undefined	0.199724	0.197128	0.230039	0.186352	0.186757	undefined	0.187588	0.178503	0.214871	0.199099	0.21994	undefined
Xelaev18029059m	RPS21	6808	543.697	491.914	579.54	588.951	1	0.189318	0.541445	0.999986	0.0615349	0.999984	0.999923	0.250042	0.181241	0.17984	0.187334	0.201544	undefined	0.201222	0.172719	0.202782	0.180488	0.242788	undefined	0.234332	0.214345	0.18074	0.16539	0.205194	extreme animal	0.21307	0.180179	0.21442	0.194392	0.19794	undefined
Xelaev18029462m	EEF1A1	4667	1390.74	1287.45	1298.65	1171.31	1	2.47427e-05	0.476604	0.504837	0.0646416	0.674147	0.0127829	0.264818	0.174712	0.163576	0.161521	0.235372	extreme animal	0.225452	0.166104	0.155891	0.185433	0.26712	undefined	0.245931	0.17467	0.172703	0.18863	0.218065	undefined	0.238699	0.192215	0.188034	0.171007	0.210045	extreme animal			1.5	polar	homogeneous very small
Xelaev18029489m	ZNF451	17600	1242.8	1215.25	1178.97	1625.62	1	0.889918	8.95182e-17	0.999986	0.99992	0.999984	0.999923	0.187598	0.202028	0.198429	0.212724	0.199221	undefined	0.187833	0.197749	0.204798	0.200969	0.208651	undefined	0.198515	0.194617	0.201131	0.198491	0.207246	undefined	0.193116	0.197531	0.208495	0.20436	0.196497	undefined
Xelaev18029563m	RNPEPL1	9958	1641.59	1676.26	1425.04	1280.33	1	0.116753	2.94698e-08	0.999986	0.859085	0.999984	0.999923	0.196054	0.203923	0.206707	0.205235	0.188082	undefined	0.154899	0.204058	0.214922	0.203678	0.222443	undefined	0.187416	0.190235	0.21599	0.202782	0.203578	undefined	0.193391	0.187618	0.200906	0.210231	0.207855	undefined
Xelaev18029574m		235177	47.4287	47.2471	62.4553	90.5535	1	0.864532	0.00886437	0.999986	0.863853	0.999984	0.999923	0.183177	0.257736	0.192026	0.245063	0.121997	animal	0.237456	0.167291	0.205525	0.158219	0.231509	extreme animal	0.241923	0.197425	0.183129	0.140676	0.236847	extreme animal	0.20621	0.188628	0.245261	0.194526	0.165375	undefined
Xelaev18029600m	P3H2	9175	17.8219	27.4464	14.5321	2.40944		0.401437	9.35721e-05		0.939388	0.999984	0.999923	0.0962044	0.206011	0.299391	0.26003	0.138363	undefined	0.0690191	0.348229	0.19623	0.200559	0.185963	animal	0.179243	0.136271	0.2757	0.222931	0.185855	undefined	0	0.115759	0.476381	0	0.40786	undefined
Xelaev18029621m		235197	654.842	625.843	769.095	414.728	1	0.0101151	1.76593e-19	0.999986	0.584714	0.999984	0.156951	0.259337	0.228696	0.186432	0.180298	0.145238	extreme animal	0.252651	0.218547	0.177722	0.193391	0.157689	extreme animal	0.233976	0.202532	0.193145	0.19369	0.176658	extreme animal	0.188675	0.201051	0.194709	0.19873	0.216836	undefined	de novo	uniform increase	1.5	late animal	homogeneous very small
Xelaev18029627m		235198	643.542	787.266	857.206	1096.27	1	0.345846	8.69067e-08	0.999986	0.887301	0.999984	0.999923	0.188411	0.205913	0.203079	0.194627	0.207969	undefined	0.171136	0.196106	0.214735	0.207611	0.210412	undefined	0.177888	0.209814	0.215477	0.202753	0.194067	undefined	0.188005	0.199125	0.205829	0.196653	0.210387	undefined	degraded	uniform degradation
Xelaev18029664m	NSMCE3	8269	1221.02	1141	1207.24	854.317	1	0.918101	1.17503e-07	0.999986	0.99992	0.999984	0.999923	0.189948	0.217435	0.188383	0.193693	0.210542	undefined	0.211015	0.190944	0.195385	0.185324	0.217332	undefined	0.20669	0.196439	0.200145	0.199848	0.196878	extreme animal	0.219289	0.207595	0.198549	0.203739	0.170828	extreme animal
Xelaev18029712m		235234	142.081	150.093	279.649	286.974	1	0.828133	8.32571e-12	0.999986	0.98252	0.999984	0.999923	0.207475	0.220157	0.204296	0.178391	0.189681	animal	0.206868	0.231728	0.221287	0.207954	0.132163	animal	0.180126	0.187244	0.216484	0.211101	0.205043	undefined	0.173942	0.23426	0.202838	0.203211	0.185749	animal	degraded	uniform degradation
Xelaev18029747m	SCHIP1	5958	117.642	131.058	130.519	228.854	1	0.634398	8.84828e-10	0.999986	0.814702	0.999984	0.999923	0.19855	0.263768	0.203104	0.187531	0.147048	animal	0.164192	0.197085	0.246051	0.189904	0.202768	undefined	0.201494	0.171678	0.180225	0.207591	0.239012	undefined	0.175203	0.187736	0.199748	0.183399	0.253914	undefined
Xelaev18029805m		235267	228.853	257.305	317.379	326.988	1	0.515387	0.00183815	0.999986	0.817576	0.999984	0.999923	0.215717	0.157975	0.20252	0.19001	0.233779	undefined	0.16277	0.213542	0.222089	0.246069	0.155529	undefined	0.187493	0.179436	0.220148	0.195673	0.217249	undefined	0.202539	0.192296	0.186861	0.191133	0.227171	undefined
Xelaev18029838m		235273	6.71006	278.539	148.481	23.2968	1	0.0220924	0.0899076	0.0132672	0.489876	0.999984		0.348597	0.19318	0.458224	0	0	undefined	0	0.496655	0.499426	0.0011389	0.00278042	undefined	0.015762	0.415878	0.546287	0.00928865	0.0127842	undefined	0	0.140171	0.376476	0.331133	0.15222	undefined			2
Xelaev18029872m		235284	35.5506	32.2552	83.3732	114.766	1	0.417179	7.04385e-13	0.999986	0.886829	0.999984	0.999923	0.236567	0.220565	0.169413	0.241292	0.132163	undefined	0.1977	0.228984	0.124491	0.325183	0.123642	undefined	0.180716	0.239669	0.16332	0.202265	0.21403	undefined	0.151852	0.252539	0.208852	0.195701	0.191056	animal
Xelaev18029885m		235286	43.7932	50.4079	43.1897	48.4324	1	0.000141301	0.922947	0.999986	0.782792	0.33737	0.581648	0.114977	0.0710496	0.24817	0.161974	0.403829	vegetal	0.130555	0.0886111	0.108355	0.193174	0.479305	vegetal	0.202421	0.143683	0.172511	0.204927	0.276459	undefined	0.162171	0.242038	0.179358	0.186138	0.230295	undefined
Xelaev18029973m	APOL1	23047	41.4012	32.8763	33.3189	85.0019	1	0.00780302	2.42016e-06	0.999986	0.505475	0.959375	0.56496	0.41506	0.183856	0.191613	0.182668	0.0268026	extreme animal	0.369829	0.226499	0.258943	0.103666	0.041063	extreme animal	0.254024	0.209382	0.252714	0.162792	0.121088	extreme animal	0.207668	0.240152	0.152841	0.218161	0.181179	animal
Xelaev18029976m	SRPRB	13459	151.061	140.852	224.297	236.627	1	0.5963	1.84715e-05	0.999986	0.901634	0.999984	0.999923	0.207202	0.239393	0.240696	0.160632	0.152077	undefined	0.208785	0.165067	0.226313	0.151719	0.248116	undefined	0.216785	0.173961	0.198682	0.18304	0.227531	undefined	0.197131	0.209962	0.191222	0.188426	0.213258	undefined
Xelaev18029977m		235314	45.3352	45.5652	89.7575	48.0607	1	0.746809	1.17047e-05	0.999986	0.856016	0.999984	0.999923	0.251639	0.108428	0.260035	0.257918	0.121979	undefined	0.196147	0.306942	0.153993	0.228852	0.114066	animal	0.234281	0.205916	0.190641	0.160197	0.208965	extreme animal	0.256902	0.149197	0.148715	0.239185	0.206002	undefined
Xelaev18029990m	EPHB1	806	144.902	170.957	152.314	277.372	1	0.887596	2.20216e-08	0.999986	0.99992	0.999984	0.999923	0.151571	0.185676	0.241905	0.241762	0.179086	undefined	0.241413	0.228915	0.154759	0.200715	0.174198	undefined	0.186934	0.186791	0.21943	0.20506	0.201785	undefined	0.209146	0.176985	0.215992	0.191222	0.206655	undefined
Xelaev18030072m		235353	52.494	40.9618	41.1057	67.7994	1	0.999756	0.0526683	0.999986	0.984458	0.999984	0.999923	0.163721	0.263229	0.293625	0.151586	0.127839	undefined	0.168671	0.207689	0.308316	0.156001	0.159323	central	0.199517	0.176652	0.147196	0.260125	0.216511	undefined	0.205612	0.167036	0.158082	0.218915	0.250355	undefined
Xelaev18030090m		235358	151.567	127.457	145.643	137.62	1	0.076442	0.744501	0.999986	0.43301	0.91643	0.999923	0.169456	0.158894	0.174204	0.234244	0.263202	undefined	0.30052	0.157193	0.109679	0.179989	0.252619	undefined	0.160045	0.169898	0.227733	0.189582	0.252742	undefined	0.186656	0.172382	0.193718	0.217187	0.230057	undefined
Xelaev18030094m	NTSR1	235360	30.7837	23.8749	25.8493	31.5144	1	0.00439252	0.841277	0.999986	0.274654	0.999984	0.57782	0.142319	0.0678221	0.169596	0.117238	0.503024	extreme vegetal	0.397386	0.203095	0.0887276	0.142621	0.168171	undefined	0.156191	0.187949	0.137784	0.173394	0.344682	vegetal	0.185831	0.147718	0.101408	0.221384	0.343659	vegetal
Xelaev18030195m	TDH	7085	572.76	592.882	586.121	891.073	1	0.0216721	7.97438e-14	0.999986	0.866763	0.450185	0.999923	0.209061	0.220333	0.208938	0.16743	0.194238	animal	0.23093	0.232232	0.210222	0.195822	0.130795	animal	0.208104	0.209768	0.209279	0.185765	0.187084	animal	0.19608	0.217975	0.202014	0.192356	0.191575	animal			1.5	degraded vs	degraded very small
Xelaev18030221m			13.1957	9.32521	10.7034	24.3896		0.982196	0.0536996	0.999986	0.99992	0.999984	0.999923	0.213586	0.172843	0.141224	0.202247	0.2701	undefined	0	0.514986	0.334584	0.100298	0.0501318	animal	0.285837	0.18067	0.152241	0.203038	0.178214	undefined	0.247901	0.143878	0.249968	0.210345	0.147908	undefined
Xelaev18030237m		235424	37.0831	28.7441	28.7956	14.6621	1	0.822277	0.0444434	0.999986	0.907295	0.999984	0.999923	0.232178	0.331328	0.136517	0.218715	0.0812624	animal	0.199332	0.20656	0.257509	0.12509	0.211509	undefined	0.114055	0.184508	0.215809	0.23881	0.246817	undefined	0.149089	0.25853	0.28995	0.117201	0.185229	undefined
Xelaev18030248m	RAB10	235433	474.427	467.867	418.689	370.741	1	0.711669	0.0171191	0.999986	0.998804	0.999984	0.999923	0.175028	0.199967	0.198748	0.210954	0.215303	undefined	0.209081	0.181625	0.18802	0.177164	0.244109	undefined	0.200793	0.185693	0.216605	0.196527	0.200382	undefined	0.225531	0.179212	0.211006	0.202899	0.181353	extreme animal
Xelaev18030295m	DNMT3A	5675	191.93	187.809	164.301	299.244	1	0.883286	4.61806e-09	0.999986	0.99992	0.999984	0.999923	0.210391	0.19386	0.197746	0.207915	0.190088	extreme animal	0.179943	0.232755	0.233264	0.161369	0.192669	undefined	0.182584	0.186769	0.208443	0.207304	0.214901	undefined	0.179641	0.200802	0.208954	0.205673	0.20493	undefined
Xelaev18030346m		235488	21.5695	24.7883	40.9054	56.9054	1	0.9968	0.00060669	0.999986	0.99992	0.999984	0.999923	0.344005	0.135973	0.168982	0.208911	0.14213	extreme animal	0.0936321	0.143196	0.125832	0.296962	0.340378	vegetal	0.193779	0.215877	0.203495	0.172419	0.21443	animal	0.252048	0.191634	0.284363	0.188656	0.0833003	undefined
Xelaev18030348m		235490	272.114	248.311	335.227	513.253	1.68536e-10	1.47411e-13	1.44667e-07	0.999986	3.28185e-08	8.68116e-12	1.54441e-33	0.0984582	0.0520036	0.0322232	0.194764	0.622551	extreme vegetal	0.0880255	0.0689579	0.0668058	0.287024	0.489187	vegetal	0.151379	0.161983	0.127517	0.182671	0.37645	vegetal	0.179533	0.198951	0.172066	0.204855	0.244595	undefined	degraded	uniform degradation	2	late vegetal	predefined
Xelaev18030349m		235491	10.6631	10.4175	17.0041	20.4786	1	0.0237799	0.397588	0.999986	0.540906	0.999984	0.999923	0.174929	0.290184	0.0335511	0.233966	0.26737	vegetal	0.142757	0.104388	0	0.257236	0.49562	vegetal	0.164187	0.170823	0.103334	0.155144	0.406512	vegetal	0.215121	0.173187	0.162026	0.188634	0.261032	undefined
Xelaev18030351m		235493	170.398	145.779	176.325	53.8323	1	0.961705	9.69783e-14	0.999986	0.99992	0.999984	0.999923	0.207568	0.261094	0.13511	0.185379	0.210849	animal	0.230598	0.160403	0.134476	0.234931	0.239591	undefined	0.206582	0.19516	0.206498	0.201701	0.190058	extreme animal	0.188485	0.185772	0.225069	0.176646	0.224029	undefined
Xelaev18030357m		235498	224.208	216.222	229.5	139.643	1	0.869482	0.000138383	0.999986	0.99992	0.999984	0.999923	0.190167	0.208427	0.166462	0.206372	0.228572	undefined	0.238236	0.222502	0.198819	0.199888	0.140555	extreme animal	0.189868	0.202576	0.189811	0.218473	0.199272	undefined	0.168503	0.228289	0.233457	0.185928	0.183823	undefined
Xelaev18030358m		235499	170.864	151.741	164.391	82.217	1	0.20777	1.06616e-05	0.999986	0.99992	0.999984	0.999923	0.24022	0.159984	0.140687	0.163195	0.295913	undefined	0.28328	0.134072	0.175754	0.21951	0.187384	undefined	0.2041	0.181705	0.206977	0.192056	0.215161	undefined	0.231611	0.194133	0.139858	0.245481	0.188917	undefined
Xelaev18030359m		235500	69.3613	102.812	82.4284	239.404	1	0.96588	3.08037e-07	0.999986	0.999771	0.999984	0.999923	0.210632	0.16978	0.181632	0.270917	0.16704	undefined	0.211698	0.240421	0.227247	0.206763	0.113871	animal	0.195543	0.210123	0.228804	0.180006	0.185524	undefined	0.228192	0.222373	0.14783	0.176131	0.225474	undefined	degraded	uniform degradation
Xelaev18030368m		235507	57.9795	32.521	54.8637	95.9338	1	0.308386	1.93232e-06	0.999986	0.99529	0.999984	0.999923	0.310655	0.168763	0.2233	0.163496	0.133785	extreme animal	0.271876	0.228238	0.138098	0.191434	0.170354	undefined	0.225502	0.224217	0.179863	0.164727	0.20569	extreme animal	0.25248	0.166517	0.14331	0.232314	0.205378	undefined
Xelaev18030382m		235516	26.074	14.5496	18.8119	32.4401	1	7.44488e-34	0.44666	3.18688e-10	2.27763e-10	0.000632038	0.999923	0	0.00893009	0	0.0470931	0.943977	extreme vegetal	0	0	0	0.160194	0.839806	extreme vegetal	0	0.015221	0	0.0773947	0.907384	extreme vegetal	0.0783382	0.058667	0.010334	0.0659318	0.786729	extreme vegetal			1.5	early vegetal	same profile
Xelaev18030383m		235517	103.343	82.7211	133.461	89.7592	1	2.2804e-56	0.325604	9.00683e-14	5.35015e-35	3.31213e-12	2.4068e-20	0.0230804	0.0251221	0.0258623	0.262694	0.663242	extreme vegetal	0.02992	0.0259476	0.0485883	0.284682	0.610862	extreme vegetal	0.0320985	0.0453586	0.041225	0.192231	0.689087	extreme vegetal	0.106858	0.0476916	0.0664736	0.165955	0.613022	extreme vegetal			2	early vegetal	same profile
Xelaev18030385m		235518	157.537	179.255	210.548	51.7821	0.305663	1.49762e-83	8.07065e-10	8.15546e-14	2.99917e-62	3.63228e-26	5.51625e-33	0.0231067	0.0325519	0.00992291	0.258995	0.675424	extreme vegetal	0.0418801	0.0148335	0.0317434	0.313553	0.59799	vegetal	0.0330667	0.0441044	0.0407987	0.151707	0.730324	extreme vegetal	0.06479	0.0422642	0.0400612	0.131373	0.721511	extreme vegetal	de novo	increase in vegetal	2	late vegetal	predefined
Xelaev18030386m		235519	36.5507	35.0003	50.5406	106.804	1	2.5027e-42	3.10688e-05	4.06431e-22	4.13539e-22	2.98208e-07	0.000116935	0.0252297	0.0729099	0.0184244	0.25309	0.630346	extreme vegetal	0.0457227	0.00615489	0.0439473	0.19359	0.710585	extreme vegetal	0.01775	0.0474161	0.0532067	0.108859	0.772769	extreme vegetal	0.0894565	0.045095	0.0638717	0.119513	0.682064	extreme vegetal			2	early vegetal	same profile
Xelaev18030387m		235520	87.6434	85.761	86.6922	59.3365	0.510816	6.53629e-28	0.371192	2.85296e-05	7.20691e-13	2.27116e-06	1.04562e-07	0.0721934	0.0322913	0.0410912	0.310429	0.543995	vegetal	0.0920467	0.0251762	0.0942836	0.383452	0.405042	vegetal	0.0502475	0.0921442	0.0365706	0.213213	0.607825	extreme vegetal	0.156572	0.0968955	0.0616967	0.155091	0.529745	extreme vegetal			1.5	early vegetal	same profile
Xelaev18030388m		235521	29.0459	34.1739	31.5951	21.7831	1	4.43476e-21	0.708201	1.56848e-08	1.74218e-05	0.016984	0.395953	0.206448	0.0505767	0.0753026	0.15216	0.515513	extreme vegetal	0.152926	0.0514918	0.073147	0.123938	0.598497	extreme vegetal	0.120506	0.0853525	0.094649	0.111572	0.587921	extreme vegetal	0.0667365	0.0165473	0.0422633	0.0392996	0.835153	extreme vegetal
Xelaev18030390m		235523	27.9621	31.5182	28.7334	66.8214	1	0.635742	0.000246264	0.999986	0.983089	0.999984	0.999923	0.324724	0.17292	0.170713	0.220818	0.110825	extreme animal	0.169741	0.204635	0.18924	0.295986	0.140397	undefined	0.151097	0.198669	0.259631	0.198919	0.191684	undefined	0.208385	0.227025	0.182003	0.240731	0.141857	undefined
Xelaev18030391m		235524	18.3828	22.135	26.8338	21.3211	1	7.20785e-23	0.848657	0.080718	1.02178e-07	0.0231444	0.010061	0	0.065303	0.0329946	0.304641	0.597061	vegetal	0.055952	0.0153071	0	0.29778	0.630961	extreme vegetal	0.0457831	0.0454508	0.0583639	0.199079	0.651324	extreme vegetal	0.10852	0.15912	0.0514336	0.120162	0.560765	extreme vegetal
Xelaev18030393m		235526	54.8118	46.4521	58.4868	14.6217	1	4.33443e-60	0.000210917	0.0170546	6.5083e-42	1.38546e-08	1.5414e-11	0.033747	0.00532292	0.0111043	0.327077	0.622749	vegetal	0.0104812	0.0116413	0.0456144	0.25668	0.675583	extreme vegetal	0.0404326	0.0131979	0.0160149	0.139147	0.791207	extreme vegetal	0.112506	0.0170179	0.0406716	0.251656	0.578148	extreme vegetal			1.5	late vegetal	predefined
Xelaev18030395m		235528	1416.43	1461.44	1504.89	1330.08	5.2608e-21	2.24659e-27	0.847105	4.32212e-10	6.08168e-47	1.27773e-74	8.12566e-107	0.0386616	0.0462347	0.05236	0.30796	0.554784	vegetal	0.0485715	0.0482163	0.071702	0.352239	0.479271	vegetal	0.110103	0.108943	0.121427	0.2307	0.428828	vegetal	0.171538	0.163053	0.177998	0.190982	0.296428	undefined			2	late vegetal	predefined
Xelaev18030396m		235529	21.6817	29.1863	23.8247	11.1514	1	0.777482	0.0746619	0.999986	0.99992	0.999984	0.999923	0.227318	0.0576521	0.347223	0.0824039	0.285403	undefined	0.297324	0.143623	0.117698	0.168374	0.27298	undefined	0.21254	0.199025	0.189995	0.196699	0.201741	undefined	0.221343	0.112385	0.24375	0.243049	0.179474	undefined
Xelaev18030398m		235530	331.029	340.973	311.816	355.286	0.384577	3.82862e-09	0.323987	0.999986	0.302482	0.00147584	0.0013405	0.129679	0.179723	0.131262	0.212565	0.346772	vegetal	0.142773	0.161271	0.124914	0.229357	0.341685	vegetal	0.174338	0.193551	0.171403	0.205873	0.254835	undefined	0.20006	0.197735	0.179915	0.183987	0.238304	undefined			1.5	late vegetal	predefined
Xelaev18030403m		235535	204.686	243.557	228.514	281.36	1	0.300788	0.0163868	0.999986	0.977718	0.999984	0.999923	0.252975	0.215901	0.208176	0.173183	0.149764	extreme animal	0.221334	0.23632	0.1593	0.205348	0.177697	animal	0.227836	0.196837	0.198263	0.198041	0.179023	extreme animal	0.200066	0.215394	0.206595	0.204059	0.173886	animal
Xelaev18030404m		235536	353.336	363.613	360.209	405.899	4.00836e-07	1.04285e-12	0.734625	0.779484	0.00221803	3.14113e-18	7.9528e-15	0.0937573	0.10343	0.0903898	0.262072	0.450351	vegetal	0.0904396	0.0959014	0.0643464	0.286715	0.462598	vegetal	0.147918	0.202745	0.145984	0.200961	0.302391	vegetal	0.211097	0.168026	0.165982	0.203836	0.251059	undefined			2	late vegetal	predefined
Xelaev18030405m		235537	103.577	104.411	109.713	198.341	0.00474261	8.91888e-18	1.29528e-08	0.120335	0.00746397	0.000162638	2.76383e-06	0.0860299	0.12599	0.0576444	0.216172	0.514164	extreme vegetal	0.100955	0.0966669	0.0767858	0.265264	0.460328	vegetal	0.166251	0.160114	0.155369	0.205518	0.312749	vegetal	0.200611	0.153931	0.144337	0.188727	0.312394	vegetal			1.5	late vegetal	predefined
Xelaev18030409m		235540	97.3063	88.1195	83.3008	10.7227	1	0.818167	4.09255e-24	0.999986	0.982724	0.999984	0.999923	0.176524	0.194915	0.23132	0.180633	0.216608	undefined	0.234772	0.216761	0.15087	0.204047	0.19355	undefined	0.211778	0.23013	0.166471	0.213247	0.178374	animal	0.126473	0.354955	0.147361	0.212707	0.158503	animal
Xelaev18030412m		235543	496.388	517.98	517.419	401.105	4.73558e-05	2.42695e-07	0.00224565	0.999986	0.00480501	5.50041e-06	6.71361e-06	0.144616	0.115138	0.136078	0.248906	0.355261	vegetal	0.144607	0.143526	0.12947	0.253031	0.329366	vegetal	0.161705	0.208771	0.17116	0.212561	0.245803	undefined	0.202188	0.195705	0.18698	0.21394	0.201188	undefined			1.5	late vegetal	predefined
Xelaev18030414m		235545	77.9139	98.0343	96.2637	36.8373	0.190516	0.422525	0.000782163	0.999986	0.8898	0.94537	0.698977	0.379073	0.200955	0.170649	0.150179	0.0991434	extreme animal	0.344649	0.213497	0.17793	0.144457	0.119468	extreme animal	0.197355	0.224124	0.184484	0.224466	0.169571	undefined	0.102075	0.24194	0.200147	0.231021	0.224816	undefined
Xelaev18030416m		235547	131.296	135.282	149.365	125.979	0.0442441	3.68931e-57	0.865266	1.17645e-13	1.04536e-38	3.90091e-16	3.1637e-21	0.0239421	0.0282051	0.0365066	0.357063	0.554284	vegetal	0.0306833	0.0273146	0.0813585	0.309665	0.550979	vegetal	0.0348598	0.0449889	0.0793449	0.182768	0.658038	extreme vegetal	0.106084	0.0835643	0.0578342	0.16581	0.586707	extreme vegetal			2	early vegetal	same profile
Xelaev18030417m		235548	75.849	66.1947	72.9575	37.9152	0.195713	0.00132873	0.0124223	0.999986	0.460573	0.107276	0.632341	0.114712	0.13538	0.160933	0.252529	0.336445	vegetal	0.0726014	0.129515	0.10868	0.26608	0.423123	vegetal	0.155063	0.227933	0.145382	0.233623	0.237999	undefined	0.213284	0.171562	0.201904	0.294553	0.118697	undefined
Xelaev18030418m		235549	401.063	384.559	333.142	440.955	1	0.627361	0.00653802	0.999986	0.901031	0.999984	0.999923	0.159534	0.183146	0.193321	0.215861	0.248138	undefined	0.181543	0.173184	0.208313	0.198156	0.238804	undefined	0.200528	0.225011	0.178583	0.202168	0.193709	animal	0.180833	0.214384	0.208011	0.19979	0.196982	animal
Xelaev18030419m		235550	157.735	144.813	126.976	182.287	1	0.83746	0.0567015	0.999986	0.469512	0.999984	0.999923	0.215384	0.182968	0.197543	0.193098	0.211007	undefined	0.192244	0.237431	0.161466	0.181245	0.227614	undefined	0.159137	0.251052	0.153761	0.221435	0.214615	undefined	0.179691	0.185085	0.257448	0.205924	0.171852	undefined
Xelaev18030420m		235551	202.715	186.627	161.965	195.288	1	0.0284061	0.220241	0.999986	0.545149	0.999984	0.537988	0.191271	0.165671	0.120228	0.260977	0.261853	vegetal	0.227986	0.185757	0.161937	0.231013	0.193307	undefined	0.191364	0.18848	0.157839	0.231036	0.231282	undefined	0.181793	0.202859	0.217807	0.181543	0.215998	undefined
Xelaev18030423m		235554	99.0728	113.084	97.5351	176.148	1	0.39178	2.1935e-05	0.999986	0.97658	0.999984	0.999923	0.165526	0.21944	0.244967	0.209541	0.160526	undefined	0.131267	0.183747	0.207258	0.251519	0.22621	undefined	0.205667	0.198639	0.236701	0.1808	0.178194	undefined	0.191352	0.205823	0.232228	0.190053	0.180544	undefined
Xelaev18030424m		235555	116.286	130.942	131.916	122.388	0.297154	1.26913e-26	0.922146	0.00123826	1.83256e-11	0.000105413	2.0803e-06	0.0436528	0.102816	0.0911277	0.348668	0.413735	vegetal	0.0733671	0.119528	0.0946155	0.311861	0.400628	vegetal	0.112278	0.117525	0.151266	0.178908	0.440023	vegetal	0.153721	0.124629	0.148215	0.185373	0.388063	vegetal			1.5	early vegetal	same profile
Xelaev18030425m		235556	270.629	257.07	250.035	599.283	0.0163066	1.05876e-10	4.69807e-32	0.999986	0.000598267	0.000329902	2.16117e-05	0.0957966	0.142795	0.112288	0.290074	0.359046	vegetal	0.128332	0.122765	0.122439	0.286666	0.339797	vegetal	0.146941	0.175347	0.187772	0.216248	0.273692	undefined	0.176018	0.189708	0.189422	0.194854	0.249997	undefined	degraded	uniform degradation	2	degraded vs	degraded very small
Xelaev18030426m		235557	187.089	200.143	182.469	390.82	0.0104999	0.00039048	1.5415e-21	0.999986	0.520257	0.664466	0.0167066	0.127064	0.195623	0.112208	0.208912	0.356194	vegetal	0.129697	0.153205	0.183161	0.281987	0.251949	vegetal	0.185457	0.164858	0.208299	0.216766	0.224618	undefined	0.186502	0.20802	0.186108	0.211049	0.208322	undefined	degraded	uniform degradation	1.5	degraded vs	degraded very small
Xelaev18030429m		235560	479.219	545.313	528.329	528.238	0.000228102	4.17408e-51	0.866469	4.74987e-09	7.31525e-41	2.17314e-21	1.2539e-25	0.0739001	0.064204	0.0877194	0.313369	0.460808	vegetal	0.0905528	0.072625	0.0974728	0.32338	0.415969	vegetal	0.102512	0.124115	0.117992	0.207445	0.447935	vegetal	0.158697	0.136172	0.148016	0.208856	0.348259	vegetal			2	early vegetal	same profile
Xelaev18030430m		235561	31.4854	33.2001	27.7795	38.7764	1	0.0492371	0.635868	0.999986	0.403524	0.999984	0.999923	0.120834	0.253361	0.204777	0.19802	0.223008	undefined	0.103421	0.1898	0.265341	0.215588	0.22585	undefined	0.129374	0.111056	0.250256	0.234049	0.275265	vegetal	0.137325	0.223115	0.208439	0.196057	0.235063	undefined
Xelaev18030431m		235562	153.622	148.558	133.078	76.262	1	0.533461	5.51748e-05	0.999986	0.971278	0.999984	0.999923	0.169257	0.201214	0.237089	0.216521	0.17592	undefined	0.150233	0.143726	0.20604	0.190518	0.309484	vegetal	0.182795	0.178955	0.21792	0.219035	0.201295	undefined	0.186379	0.237041	0.230174	0.209833	0.136574	animal
Xelaev18030432m		235563	17.0461	23.4616	20.853	38.131	1	0.0277447	0.0688558	0.999986	0.891775	0.999984	0.999923	0.161217	0.234205	0.200592	0.130766	0.27322	undefined	0.178212	0.111688	0.109834	0.309807	0.290459	vegetal	0.150742	0.131994	0.258703	0.217924	0.240636	undefined	0.110875	0.116265	0.197393	0.24997	0.325496	vegetal
Xelaev18030433m		235564	114.558	107.567	106.686	62.5793	0.00382453	1.05169e-14	0.0508193	0.999986	1.16472e-05	6.00216e-09	5.18815e-11	0.0618332	0.058462	0.0508667	0.280038	0.5488	vegetal	0.0765543	0.0750317	0.059274	0.196468	0.592672	extreme vegetal	0.141996	0.167012	0.126448	0.206276	0.358267	vegetal	0.182084	0.185605	0.179185	0.210935	0.242191	undefined			1.5	late vegetal	predefined
Xelaev18030436m		235567	2231.41	2088.19	2088.91	3090.99	0.0109935	4.8814e-05	1.65621e-21	0.999986	0.981123	0.00820436	0.0160885	0.259854	0.209884	0.187469	0.183916	0.158877	extreme animal	0.257814	0.215434	0.195809	0.161628	0.169316	extreme animal	0.209244	0.197108	0.204913	0.197159	0.191576	extreme animal	0.215617	0.206061	0.186966	0.200733	0.190624	undefined			1.5	late animal	homogeneous very small, small
Xelaev18030438m		235568	622.609	654.579	659.641	683.619	5.32706e-09	1.47486e-06	0.750779	0.999986	0.294779	8.58092e-05	4.08135e-06	0.337647	0.227399	0.15583	0.132516	0.146609	extreme animal	0.320844	0.231624	0.183872	0.154987	0.108674	extreme animal	0.224127	0.200584	0.198589	0.202083	0.174617	extreme animal	0.209354	0.183559	0.208809	0.191743	0.206535	undefined			1.5	late animal	homogeneous very small, small
Xelaev18030439m		235569	347.345	345.97	350.046	251.343	1	8.97043e-158	0.128759	1.68687e-10	3.26937e-78	5.21881e-56	2.9803e-52	0.0419204	0.0596673	0.0549332	0.0869039	0.756575	extreme vegetal	0.0529932	0.042159	0.0560931	0.0765826	0.772172	extreme vegetal	0.0561095	0.0705794	0.0557889	0.111253	0.706269	extreme vegetal	0.0940767	0.10625	0.0466896	0.112039	0.640945	extreme vegetal			2	early vegetal	same profile
Xelaev18030441m		235571	91.6706	93.0491	123.248	88.0497	1	0.865145	0.0493217	0.999986	0.903335	0.999984	0.999923	0.202757	0.190511	0.21585	0.177274	0.213608	undefined	0.202347	0.227707	0.173613	0.244537	0.151796	undefined	0.202389	0.224405	0.194332	0.213439	0.165435	animal	0.17108	0.201764	0.182158	0.157284	0.287714	undefined
Xelaev18030443m		235573	227.433	210.118	187.822	292.797	1	0.678068	0.000529903	0.999986	0.99992	0.999984	0.999923	0.217907	0.19517	0.264078	0.173376	0.149468	undefined	0.190828	0.198505	0.189769	0.166958	0.253939	undefined	0.201717	0.200968	0.194964	0.205475	0.196876	undefined	0.201085	0.199593	0.225233	0.170501	0.203588	undefined
Xelaev18030446m		235576	267.497	275.871	278.563	449.18	1	0.692155	1.43364e-12	0.999986	0.965505	0.999984	0.999923	0.153795	0.207957	0.230715	0.20292	0.204613	undefined	0.21659	0.221377	0.16183	0.2181	0.182103	undefined	0.197919	0.22668	0.184286	0.195353	0.195761	animal	0.209127	0.223269	0.198648	0.202473	0.166484	animal
Xelaev18030449m		235579	373.617	412.919	386.1	161.279	1	0.840021	2.46732e-38	0.999986	0.99992	0.999984	0.999923	0.192678	0.233253	0.203923	0.210198	0.159948	animal	0.224921	0.194522	0.187172	0.225785	0.167599	undefined	0.188682	0.208889	0.19318	0.21027	0.198979	undefined	0.207362	0.185805	0.182033	0.211684	0.213115	undefined	de novo	uniform increase
Xelaev18030459m		235589	292.908	323.693	367.91	257.936	0.000353425	1.30754e-52	0.757634	4.03935e-11	1.40835e-115	5.41517e-51	3.38842e-86	0.00472393	0.00371004	0.00481472	0.225293	0.761459	extreme vegetal	0.0100223	0.00909015	0.00869514	0.272815	0.699377	extreme vegetal	0.015705	0.0109188	0.0296563	0.150206	0.793514	extreme vegetal	0.0894851	0.0392441	0.0526661	0.137707	0.680898	extreme vegetal			2	early vegetal	same profile
Xelaev18030460m		235590	179.687	160.102	208.416	94.4858	0.362395	1.49898e-64	0.00905888	6.37825e-10	2.25063e-82	3.70512e-25	4.06481e-43	0.00972792	0.00306878	0.024665	0.242736	0.719802	extreme vegetal	0.0196877	0.00532929	0.0123481	0.338034	0.624601	vegetal	0.0162597	0.0160919	0.0199763	0.15694	0.790733	extreme vegetal	0.0480837	0.0364044	0.0463139	0.120088	0.74911	extreme vegetal	de novo	increase in vegetal	2	early vegetal	same profile
Xelaev18030463m		235593	1.54204	0.826438	2.38372	97.025	1	1.09071e-09	7.77044e-52	3.56765e-11				0.186702	0	0	0	0.813298	extreme vegetal	0.759692	0	0	0	0.240308	undefined	0.143384	0	0	0.0618454	0.794771	extreme vegetal	0.0744615	0.0898097	0.0897282	0.176441	0.56956	extreme vegetal			2	degraded vs	degraded very small
Xelaev18030464m		235594	990.393	1004.23	1195.52	254.942	5.67248e-12	5.01606e-57	4.04528e-12	7.75086e-24	1.28885e-261	1.78323e-43	7.80531e-203	0.00637993	0.00732892	0.0181348	0.263969	0.704187	extreme vegetal	0.0038451	0.00475633	0.0275364	0.274594	0.689268	extreme vegetal	0.0173781	0.0163913	0.0274374	0.187902	0.750891	extreme vegetal	0.0932971	0.083744	0.10244	0.173471	0.547048	extreme vegetal	de novo	increase in vegetal	2	early vegetal	same profile
Xelaev18030470m		235600	24.4388	21.4245	19.7354	39.2317	1	0.981945	0.0474128	0.999986	0.982724	0.999984	0.999923	0.13022	0.1892	0.250406	0.241607	0.188567	undefined	0.244483	0.165981	0.379878	0.156878	0.0527806	central	0.202089	0.229948	0.129412	0.232734	0.205817	undefined	0.229059	0.185472	0.144217	0.245477	0.195775	undefined
Xelaev18030471m		235601	282.039	212.711	247.144	389.856	1	0.531728	4.79944e-07	0.999986	0.99529	0.999984	0.999923	0.162955	0.14848	0.194351	0.233465	0.260748	undefined	0.205213	0.187934	0.16794	0.236	0.202913	undefined	0.189883	0.183978	0.20292	0.221046	0.202173	undefined	0.184862	0.207287	0.205476	0.192959	0.209415	undefined
Xelaev18030475m		235605	50.4196	65.9869	62.7049	741.884	1	0.910808	1.54541e-273	0.999986	0.99992	0.999984	0.999923	0.220328	0.167058	0.226112	0.205719	0.180782	undefined	0.187984	0.181264	0.194901	0.261859	0.173992	undefined	0.232778	0.211358	0.164137	0.190571	0.201156	undefined	0.199907	0.213952	0.200189	0.201721	0.184231	animal	degraded	uniform degradation
Xelaev18030477m		235607	317.82	194.181	252.854	298.917	1	0.941658	0.0512159	0.999986	0.72816	0.999984	0.999923	0.201843	0.154234	0.207928	0.195658	0.240337	undefined	0.220035	0.17481	0.234599	0.208345	0.16221	undefined	0.218771	0.213638	0.166918	0.205221	0.195453	undefined	0.21002	0.223452	0.182757	0.200629	0.183142	animal
Xelaev18030478m		235608	9.90632	6.55108	9.67197	63.8227	1	0.708965	1.10176e-16	0.999986	0.668302		0.999923	0.159291	0.478022	0.0788143	0.189968	0.0939053	animal	0	0.432588	0.164149	0.403263	0	undefined	0.0584935	0.175918	0.346176	0.288664	0.130749	undefined	0.229393	0.143835	0.247391	0.168087	0.211294	undefined
Xelaev18030491m		235615	116.651	126.249	109.643	58.8491	0.0916669	3.01892e-17	6.01732e-06	0.999986	1.05163e-06	6.32449e-07	4.05851e-06	0.0586312	0.105859	0.113375	0.234147	0.487987	vegetal	0.0783121	0.0745633	0.0611344	0.284642	0.501348	vegetal	0.109794	0.143424	0.141025	0.226704	0.379053	vegetal	0.123307	0.149261	0.254835	0.223298	0.249299	undefined			1.5	late vegetal	predefined
Xelaev18030501m		235621	654.123	636.61	626.12	474.94	1	0.910183	1.66474e-07	0.999986	0.99992	0.999984	0.999923	0.196346	0.181144	0.228554	0.208638	0.185317	undefined	0.167364	0.20278	0.194905	0.217409	0.217541	undefined	0.208499	0.200852	0.189927	0.199635	0.201086	undefined	0.195462	0.223893	0.204583	0.196326	0.179736	animal
Xelaev18030502m		235622	120.081	111.194	101.067	76.178	1	0.0225846	0.111548	0.999986	0.906374	0.999984	0.999923	0.268674	0.221922	0.164404	0.188046	0.156954	extreme animal	0.346834	0.16613	0.20187	0.160959	0.124207	extreme animal	0.193555	0.206146	0.235728	0.193752	0.170819	undefined	0.290814	0.128379	0.203706	0.181735	0.195365	extreme animal
Xelaev18030529m		235641	39.9523	34.7635	18.4856	15.8231	1	0.835539	0.0454745	0.999986	0.994105	0.999984	0.999923	0.246924	0.162084	0.154226	0.200019	0.236748	undefined	0.190529	0.189554	0.19715	0.247253	0.175514	undefined	0.202974	0.241982	0.240652	0.146191	0.168202	animal	0.311791	0.225154	0.253003	0.0928864	0.117165	extreme animal
Xelaev18030658m	PRKAG2	22285	318.523	324.413	317.253	278.971	1.80477e-11	2.81589e-08	0.346901	0.999986	0.220359	9.40514e-12	7.58042e-08	0.383637	0.254799	0.159573	0.108339	0.0936514	extreme animal	0.428162	0.239922	0.172055	0.102312	0.0575488	extreme animal	0.242486	0.196166	0.203826	0.18262	0.174903	extreme animal	0.227498	0.181905	0.211058	0.165624	0.213915	extreme animal			2	late animal	homogeneous very small, small
Xelaev18030718m		235723	354.962	344.813	325.383	402.089	0.00653525	0.0103429	0.125153	0.999986	0.925949	0.0126615	0.00141265	0.320195	0.233068	0.210821	0.135361	0.100555	extreme animal	0.311264	0.217087	0.211647	0.11893	0.141071	extreme animal	0.224735	0.198956	0.202343	0.176024	0.197941	extreme animal	0.193206	0.171648	0.201155	0.183911	0.25008	undefined			1.5	late animal	homogeneous very small, small
Xelaev18030732m	ZEB1	1471	45.1299	27.328	39.0434	77.1444	1	0.878382	0.000142833	0.999986	0.968415	0.999984	0.999923	0.118235	0.261294	0.166232	0.200455	0.253783	undefined	0.118057	0.194901	0.20302	0.195039	0.288982	undefined	0.232269	0.159754	0.195171	0.174121	0.238684	undefined	0.219794	0.204302	0.203549	0.218357	0.153998	extreme animal
Xelaev18030735m		235730	9.89681	15.0209	32.4068	49.6097	1	0.96395	0.000390339	0.999986	0.99992	0.999984	0.999923	0.391619	0.289992	0.0846197	0.166335	0.0674337	extreme animal	0.0928274	0.257755	0.112874	0.324686	0.211858	vegetal	0.202403	0.215515	0.213476	0.186657	0.181948	animal	0.182257	0.243688	0.209277	0.154216	0.210562	animal
Xelaev18030737m		235731	51.26	24.0223	27.9236	60.7823	1	0.0107529	0.000340131	0.999986	0.573855	0.360298	0.999923	0.323282	0.0941123	0.159739	0.162684	0.260183	undefined	0.430367	0.0983636	0.039325	0.0882043	0.34374	undefined	0.257942	0.159273	0.119506	0.210254	0.253025	undefined	0.198935	0.157595	0.228956	0.144884	0.269631	undefined
Xelaev18030825m	ADAM22	23297	5.94379	7.64334	7.15509	24.0383		0.885955	0.00220495	0.999986	0.988005	0.999984		0.188039	0.296918	0.0686595	0.282771	0.163612	undefined	0.113371	0.15413	0.105599	0.0423693	0.584531	extreme vegetal	0.124519	0.281392	0.116544	0.169338	0.308208	undefined	0.230225	0.221199	0.272266	0.160115	0.116195	undefined
Xelaev18030847m		235766	378.467	337.488	441.196	449.85	0.239282	3.9693e-13	0.00254521	0.999986	2.93877e-06	0.170082	0.035215	0.16962	0.138402	0.151792	0.252528	0.287658	vegetal	0.147349	0.136403	0.201286	0.242422	0.272539	vegetal	0.184659	0.165883	0.164392	0.227985	0.25708	undefined	0.204932	0.185121	0.196794	0.184046	0.229107	undefined			1.5	late vegetal	predefined
Xelaev18030861m		235770	51.279	41.0198	38.4658	55.603	1	0.0484483	0.23758	0.999986	0.563327	0.999984	0.999923	0.183772	0.169427	0.221072	0.262801	0.162927	undefined	0.246836	0.186599	0.177646	0.319301	0.0696167	undefined	0.175343	0.190196	0.13657	0.270099	0.227792	undefined	0.188986	0.189074	0.174895	0.240885	0.20616	undefined
Xelaev18031124m	ATP2C1	14933	1311.4	1355.75	1228.37	1240.08	1	0.0284649	0.433636	0.999986	0.988452	0.999984	0.999923	0.18361	0.211406	0.214365	0.199485	0.191134	undefined	0.181523	0.204871	0.202823	0.20931	0.201473	undefined	0.187789	0.197176	0.209471	0.201163	0.204401	undefined	0.16934	0.211465	0.226608	0.197566	0.195022	undefined
Xelaev18031169m	CUL1	4652	2669.63	2737.94	2537.15	2352.64	1	0.182669	0.00423391	0.999986	0.744854	0.999984	0.999923	0.179483	0.21285	0.209981	0.214001	0.183684	undefined	0.17904	0.206769	0.197906	0.203365	0.21292	undefined	0.192958	0.201529	0.199221	0.193031	0.213261	undefined	0.194119	0.206733	0.19689	0.194174	0.208084	undefined
Xelaev18031177m			33.8868	26.4122	23.8399	14.9835	1	0.00192961	0.660512	0.999986	0.19058	0.999984	0.994549	0.296373	0.101581	0.100426	0.113999	0.387621	vegetal	0.170303	0.0937184	0.178737	0.104728	0.452514	vegetal	0.360447	0.147058	0.125223	0.124713	0.242559	extreme animal	0.184657	0.0960701	0.141602	0.170077	0.407594	vegetal
Xelaev18031327m	C18ORF21	10378	619.993	632.954	725.952	637.248	1	4.11443e-05	0.00708448	0.999986	0.0554115	0.999984	0.694583	0.263165	0.206769	0.194822	0.160625	0.17462	extreme animal	0.21928	0.23127	0.201763	0.171998	0.175689	animal	0.229641	0.20708	0.213329	0.168403	0.181548	extreme animal	0.2198	0.185849	0.20353	0.204459	0.186361	extreme animal
Xelaev18031390m	KALRN	20531	1154.66	1303.01	1122.61	1232.76	1	0.00233544	0.121396	0.999986	0.182548	0.999984	0.859242	0.176267	0.183541	0.206408	0.188258	0.245525	undefined	0.181294	0.181446	0.19704	0.208253	0.231967	undefined	0.182615	0.194251	0.213164	0.192503	0.217467	undefined	0.192805	0.206915	0.210365	0.195848	0.194066	undefined
Xelaev18031439m		235973	42.4755	20.3927	34.7523	148.313	1	0.855793	1.0266e-18	0.999986	0.99529	0.999984	0.999923	0.156724	0.174531	0.222576	0.218105	0.228064	undefined	0.247109	0.193183	0.28395	0.188618	0.0871398	undefined	0.220207	0.186086	0.247051	0.193292	0.153364	undefined	0.160375	0.191492	0.187767	0.224984	0.235382	undefined
Xelaev18031543m		236042	53.5968	56.8381	83.2135	98.4455	1	0.751106	0.000781174	0.999986	0.95717	0.999984	0.999923	0.193803	0.22005	0.141403	0.188469	0.256274	undefined	0.161334	0.275053	0.177289	0.150211	0.236112	animal	0.215189	0.206443	0.173957	0.173677	0.230734	undefined	0.1839	0.182548	0.223591	0.221582	0.18838	undefined
Xelaev18031603m		236064	133.258	142.626	128.468	17.3876	1	0.81077	1.1776e-31	0.999986	0.99992	0.999984	0.999923	0.228572	0.236764	0.205923	0.123893	0.204849	animal	0.24731	0.199829	0.167512	0.174141	0.211208	undefined	0.221807	0.200512	0.197592	0.197824	0.182266	extreme animal	0.0930585	0.287421	0.214119	0.21719	0.188211	undefined	de novo	uniform increase
Xelaev18031641m	*TBC1D7	17512	232.443	241.723	265.394	298.028	0.112501	0.0149106	0.144315	0.999986	0.97658	0.182278	0.0641417	0.29888	0.242136	0.201946	0.12049	0.136548	extreme animal	0.307912	0.234597	0.162944	0.1761	0.118447	extreme animal	0.227528	0.188853	0.196315	0.196149	0.191156	extreme animal	0.198875	0.215255	0.180644	0.210973	0.194253	undefined
Xelaev18031645m		236078	60.3069	62.889	76.7577	68.9193	1	0.0438893	0.623001	0.999986	0.994105	0.999984	0.999923	0.273671	0.289682	0.174056	0.12856	0.134031	animal	0.276044	0.256971	0.203803	0.11315	0.150033	extreme animal	0.231784	0.208564	0.17066	0.204631	0.184361	undefined	0.21449	0.235479	0.204129	0.165964	0.179938	animal
Xelaev18031739m	CARMIL1	20304	1752.77	1874.03	1751.35	1824.66	1	1.13646e-07	0.604361	0.999986	0.0201175	0.452511	0.999923	0.173575	0.189169	0.191908	0.205767	0.239581	undefined	0.1702	0.19037	0.178085	0.218649	0.242695	undefined	0.179912	0.196923	0.197181	0.199542	0.226442	undefined	0.186515	0.20174	0.204271	0.196766	0.210709	undefined
Xelaev18031836m	ELOC	4807	260.787	269.583	330.18	328.63	1	0.174136	0.0239535	0.999986	0.884051	0.999984	0.999923	0.242578	0.168497	0.20703	0.219133	0.162763	extreme animal	0.226516	0.231847	0.195676	0.23287	0.11309	undefined	0.231642	0.20075	0.190812	0.186472	0.190324	extreme animal	0.221257	0.175072	0.193226	0.194423	0.216022	undefined
Xelaev18031898m	GREB1L	5649	1864.86	1929.82	1830.8	2158.7	1	0.652536	0.0060981	0.999986	0.339814	0.999984	0.999923	0.212399	0.18999	0.218232	0.203558	0.175821	undefined	0.224946	0.213349	0.185687	0.188864	0.187154	undefined	0.181359	0.198127	0.209862	0.210396	0.200256	undefined	0.189979	0.202493	0.208394	0.20577	0.193364	undefined
Xelaev18031985m	DTNA	20225	875.453	920.598	953.552	913.304	0.742716	0.0212523	0.738974	0.999986	0.95586	0.999984	0.345172	0.184113	0.149187	0.188978	0.216381	0.261341	undefined	0.193564	0.184684	0.167267	0.203946	0.250538	undefined	0.200423	0.18866	0.196535	0.212525	0.201857	undefined	0.201153	0.201151	0.199486	0.193664	0.204547	undefined
Xelaev18032015m		236242	245.004	236.206	206.721	23.3675	1	0.850336	5.35895e-68	0.999986	0.99992	0.999984	0.999923	0.170006	0.228808	0.202856	0.173776	0.224554	animal	0.250976	0.162465	0.190604	0.156701	0.239254	extreme animal	0.201626	0.192986	0.205916	0.202314	0.197159	undefined	0.233158	0.154529	0.190738	0.143839	0.277736	undefined	de novo	uniform increase
Xelaev18032090m		236264	516.827	533.775	509.595	651.416	1	0.623372	0.000583247	0.999986	0.99992	0.999984	0.999923	0.190938	0.201617	0.220987	0.188418	0.198041	undefined	0.192029	0.20012	0.238982	0.201334	0.167536	undefined	0.193913	0.214098	0.200019	0.19012	0.201849	animal	0.210547	0.217854	0.200118	0.189943	0.181538	animal
Xelaev18032188m		236301	878.501	777.146	946.972	957.368	1	0.169647	0.0288548	0.999986	0.559448	0.999984	0.999923	0.194586	0.201206	0.179498	0.208883	0.215827	undefined	0.212172	0.187765	0.191843	0.191959	0.216261	undefined	0.222941	0.206957	0.185714	0.183397	0.200991	extreme animal	0.21316	0.218088	0.18693	0.197153	0.184669	animal
Xelaev18032190m	RBM12B	15305	180.434	197.313	213.742	241.089	1	0.924633	0.0894192	0.999986	0.998067	0.999984	0.999923	0.171372	0.162113	0.207073	0.206273	0.253169	undefined	0.251517	0.154402	0.148356	0.212929	0.232796	undefined	0.196368	0.189993	0.221733	0.193479	0.198428	undefined	0.203482	0.194276	0.208283	0.211768	0.182192	undefined
Xelaev18032192m		236304	756.756	681.407	798.85	1169.95	1	0.224363	3.50063e-16	0.999986	0.18004	0.999984	0.999923	0.19074	0.203125	0.174086	0.195902	0.236147	undefined	0.208228	0.175463	0.178057	0.209317	0.228936	undefined	0.234394	0.196238	0.183874	0.184803	0.200691	undefined	0.208208	0.189784	0.215234	0.193234	0.193539	undefined	degraded	uniform degradation
Xelaev18032195m		236306	20.8964	22.9614	21.2791	4.74527	1	0.77671	0.00361366		0.611372	0.999984	0.999923	0.190313	0.240768	0.126495	0.204086	0.238337	undefined	0.22354	0.200862	0.129293	0.245537	0.200767	undefined	0.105058	0.175159	0.303497	0.161854	0.254433	undefined	0.158126	0.412314	0.194816	0.170612	0.0641315	animal
Xelaev18032293m	PKHD1L1	5025	116.67	85.993	152.646	71.6863	1	0.961971	0.00148208	0.999986	0.95586	0.999984	0.999923	0.176136	0.175167	0.227628	0.222527	0.198542	undefined	0.246824	0.196136	0.177695	0.194323	0.185023	undefined	0.173688	0.180137	0.202731	0.218016	0.225427	undefined	0.218634	0.176843	0.260408	0.142394	0.201721	undefined
Xelaev18032327m		236349	69.8576	73.0116	62.6822	117.182	1	0.710046	0.000292372	0.999986	0.981108	0.999984	0.999923	0.236658	0.234047	0.149614	0.168345	0.211336	undefined	0.155664	0.166061	0.312958	0.193351	0.171966	central	0.18611	0.179088	0.224401	0.182787	0.227614	undefined	0.170499	0.232525	0.232214	0.196423	0.168339	animal
Xelaev18032348m	TMEM65	11999	609.17	647.458	784.238	408.297	0.0122576	1.50306e-102	0.00446137	5.87407e-17	1.2889e-205	5.30174e-12	2.34383e-111	0.0201468	0.0153052	0.0394239	0.289188	0.635936	extreme vegetal	0.019031	0.0242373	0.0407451	0.335278	0.580709	vegetal	0.0195721	0.0324917	0.0366535	0.17615	0.735133	extreme vegetal	0.0712914	0.0440989	0.0435839	0.1492	0.691825	extreme vegetal	de novo	increase in vegetal	2	early vegetal	same profile
Xelaev18032363m		236363	14.2149	21.7193	22.23	112.618	1	0.992056	9.40685e-17	0.999986	0.99992	0.999984	0.999923	0.117044	0.317458	0.298786	0.15106	0.115652	animal	0.275746	0.248152	0.107298	0.122836	0.245968	undefined	0.167669	0.195203	0.204971	0.205299	0.226858	undefined	0.231594	0.165677	0.213698	0.186815	0.202216	extreme animal
Xelaev18032417m			65.8114	66.1343	66.2983	45.929	1	1.17894e-08	0.213954	0.999986	0.0843893	0.149371	0.587327	0.103682	0.129315	0.171583	0.222008	0.373412	vegetal	0.0899361	0.0985067	0.172419	0.208367	0.430771	vegetal	0.210119	0.132168	0.142307	0.200593	0.314813	vegetal	0.236211	0.101543	0.20571	0.171733	0.284802	undefined
Xelaev18032461m	ZC3H3	236419	526.666	518.396	477.312	481.079	1	0.00976101	0.539822	0.999986	0.763592	0.939493	0.999923	0.167936	0.169981	0.236487	0.212824	0.212772	undefined	0.142122	0.187498	0.188168	0.221589	0.260623	undefined	0.173989	0.194111	0.220765	0.198093	0.213042	undefined	0.194585	0.196931	0.184659	0.213286	0.210539	undefined
Xelaev18032516m	CFAP20	7824	489.857	429.743	528.146	506.711	1	0.00268062	0.153838	0.999986	0.901363	0.999984	0.999923	0.236706	0.209659	0.22247	0.167916	0.16325	extreme animal	0.2531	0.227705	0.216784	0.181245	0.121166	extreme animal	0.216358	0.203907	0.202706	0.187155	0.189874	extreme animal	0.226153	0.175478	0.211268	0.212154	0.174947	extreme animal
Xelaev18032523m		236449	53.0359	49.7868	53.036	109.661	1	0.657328	4.88109e-06	0.999986	0.99992	0.999984	0.999923	0.210404	0.180884	0.159116	0.256263	0.193333	undefined	0.268432	0.183535	0.209889	0.233828	0.104316	extreme animal	0.237168	0.182543	0.18736	0.213285	0.179643	extreme animal	0.171213	0.245522	0.15514	0.226566	0.201558	undefined
Xelaev18032524m		236450	29.8312	27.4464	26.2735	53.5408	1	0.626221	0.0170827	0.999986	0.99992	0.999984	0.999923	0.133335	0.139412	0.184512	0.175694	0.367047	vegetal	0.168737	0.160293	0.209797	0.277665	0.183507	undefined	0.168677	0.159613	0.220621	0.25112	0.199969	undefined	0.18381	0.213563	0.18356	0.231916	0.187151	undefined
Xelaev18032566m		236473	1676.16	1920.17	1825.98	2424.88	1	0.00660676	2.64044e-06	0.999986	0.000275439	0.999984	0.999923	0.161133	0.202729	0.198697	0.214099	0.223343	undefined	0.175858	0.193088	0.200132	0.215795	0.215128	undefined	0.169722	0.182713	0.212683	0.216901	0.217982	undefined	0.190566	0.217908	0.216858	0.188531	0.186138	animal			1.5	degraded vs	degraded very small
Xelaev18032569m	GRINA	8261	579.109	540.562	606.358	609.639	1	0.0226138	0.751757	0.232677	0.915005	0.999984	0.999923	0.21764	0.147037	0.188728	0.207944	0.238651	undefined	0.219773	0.207127	0.179105	0.18962	0.204375	undefined	0.208282	0.189652	0.198183	0.189683	0.2142	undefined	0.194655	0.176461	0.166829	0.209339	0.252715	undefined
Xelaev18032583m	SLC4A2	6927	34.7748	20.8639	15.26	7.61132	1	6.50974e-05	0.000903527		0.101502	0.999984	0.999923	0.347943	0.0463052	0.101894	0.136747	0.36711	vegetal	0.285578	0.143464	0.125361	0.121697	0.323899	undefined	0.155045	0.113194	0.221413	0.0935214	0.416827	undefined	0.438953	0.110137	0.111106	0	0.339804	extreme animal
Xelaev18032614m		236503	26.8688	24.2881	24.6825	8.44177	1	0.877555	0.0058165	0.999986	0.99992	0.999984	0.999923	0.140193	0.256343	0.236155	0.191615	0.175694	animal	0.265715	0.169381	0.289026	0.122889	0.152988	undefined	0.2238	0.186293	0.191959	0.236974	0.160974	undefined	0.283382	0.199953	0.279573	0.102924	0.134168	extreme animal
Xelaev18032620m		236509	585.509	540.369	630.199	749.134	1	0.11112	0.00872849	0.999986	0.790741	0.999984	0.999923	0.234709	0.186165	0.176295	0.197726	0.205105	undefined	0.223471	0.186594	0.167495	0.212035	0.210405	undefined	0.238094	0.201989	0.17929	0.198788	0.181839	undefined	0.216578	0.195125	0.213124	0.203209	0.171965	extreme animal
Xelaev18032621m		236510	226.096	170.43	230.996	387.084	2.68406e-11	3.21911e-19	4.91988e-09	0.999986	2.0074e-11	4.12453e-12	2.29201e-17	0.0620845	0.068548	0.0914519	0.271903	0.506012	vegetal	0.0894733	0.0717852	0.0522768	0.280543	0.505921	vegetal	0.149537	0.137351	0.142622	0.222473	0.348018	vegetal	0.174972	0.18819	0.174627	0.197739	0.264472	undefined	degraded	uniform degradation	2	late vegetal	predefined
Xelaev18032622m		236511	100.717	132.563	107.894	631.43	0.439294	0.520154	2.16355e-114	0.999986	0.901031	0.999984	0.637882	0.180825	0.163073	0.103263	0.216717	0.336122	vegetal	0.215187	0.158107	0.210072	0.222118	0.194516	undefined	0.172788	0.197067	0.172494	0.208736	0.248914	undefined	0.222218	0.211867	0.206737	0.182895	0.176282	extreme animal	degraded	uniform degradation
Xelaev18032623m		236512	399.364	317.122	334.956	767.354	1	0.852569	7.40425e-33	0.999986	0.99992	0.999984	0.999923	0.194282	0.195741	0.200371	0.18054	0.229066	undefined	0.216915	0.217178	0.157966	0.233394	0.174547	undefined	0.196159	0.207064	0.196956	0.193268	0.206552	animal	0.199757	0.20597	0.190837	0.224868	0.178568	undefined	degraded	uniform degradation
Xelaev18032624m		236513	86.166	90.7462	98.5792	229.611	1	0.439641	1.76794e-17	0.999986	0.30767	0.999984	0.999923	0.179878	0.264751	0.197332	0.145788	0.212251	animal	0.236168	0.216686	0.172064	0.189827	0.185255	undefined	0.257893	0.189947	0.166011	0.235974	0.150175	extreme animal	0.201403	0.188689	0.211195	0.211747	0.186966	undefined
Xelaev18032625m		236514	306.404	299.917	281.354	361.375	1	0.424865	0.0922371	0.999986	0.994105	0.999984	0.999923	0.207306	0.165525	0.139362	0.244671	0.243136	undefined	0.199331	0.189569	0.158957	0.270993	0.181149	undefined	0.176285	0.195681	0.200292	0.220946	0.206797	undefined	0.19802	0.224765	0.188745	0.215872	0.172599	animal
Xelaev18032629m		236518	86.6147	71.7405	92.2481	72.4732	0.00822021	8.34122e-17	0.624434	0.999986	2.44198e-14	7.81036e-06	1.36359e-07	0.0308335	0.0508299	0.0945562	0.440313	0.383468	vegetal	0.0431411	0.0672545	0.0660437	0.327909	0.495652	vegetal	0.0740442	0.141143	0.0635491	0.218708	0.502556	extreme vegetal	0.171249	0.163948	0.174304	0.181918	0.308582	undefined			1.5	early vegetal	same profile
Xelaev18032631m		236520	246.517	230.127	211.983	215.03	0.0847324	6.41654e-06	0.504105	0.999986	0.666161	0.0420327	1.52812e-06	0.14071	0.125671	0.115734	0.178662	0.439223	vegetal	0.100684	0.180644	0.14936	0.256697	0.312614	vegetal	0.177691	0.188852	0.172731	0.201648	0.259079	undefined	0.194679	0.207319	0.187578	0.181194	0.22923	undefined			1.5	late vegetal	predefined
Xelaev18032632m		236521	7.82239	8.32237	10.7828	50.9887	1	0.147134	2.03668e-10	0.999986	0.879853	0.999984	0.999923	0.0720571	0.312351	0.0394657	0.10529	0.470837	vegetal	0	0.0758644	0.372962	0.234482	0.316692	vegetal	0.240455	0.0777663	0.145923	0.19831	0.337545	vegetal	0.15683	0.197977	0.184528	0.19449	0.266175	undefined
Xelaev18032633m		236522	128.081	105.914	124.183	119.198	0.00664504	1.57292e-07	0.80294	0.999986	0.0287475	0.0166761	4.54811e-05	0.111933	0.0587306	0.130319	0.258028	0.440989	vegetal	0.11447	0.08934	0.124792	0.3551	0.316298	vegetal	0.165113	0.154644	0.175923	0.246644	0.257676	vegetal	0.1932	0.199918	0.173054	0.1827	0.251129	undefined			1.5	late vegetal	predefined
Xelaev18032634m		236523	7.1588	5.54825	5.35644	30.6694		0.128532	1.43825e-06	0.999986				0.0515315	0.0475948	0	0.36195	0.538923	vegetal	0.432827	0.118366	0	0.309823	0.138984	undefined	0.150006	0.110723	0.107483	0.109032	0.522756	extreme vegetal	0.240127	0.152708	0.238966	0.147381	0.220819	extreme animal
Xelaev18032635m		236524	43.3825	49.579	40.3975	83.2075	0.00327568	5.81904e-06	0.00159992	0.999986	0.028701	0.576739	0.00216074	0.0842967	0.04229	0.0677344	0.239386	0.566293	extreme vegetal	0.134179	0.134491	0.0790897	0.219256	0.432984	vegetal	0.11262	0.131851	0.171457	0.269901	0.314171	vegetal	0.205977	0.189762	0.206124	0.24944	0.148697	undefined
Xelaev18032636m		236525	56.7741	59.5542	56.1146	132.679	0.642076	0.0151381	3.72726e-08	0.999986	0.313356	0.659481	0.829814	0.120634	0.172199	0.0843226	0.270338	0.352507	vegetal	0.124541	0.120778	0.106398	0.264865	0.383418	vegetal	0.177491	0.114193	0.215016	0.217207	0.276092	undefined	0.1882	0.222041	0.197149	0.223197	0.169414	undefined
Xelaev18032638m		236527	36.429	29.5415	40.0153	24.2262	0.975884	3.47722e-36	0.440822	0.0598572	1.78962e-26	2.86494e-05	2.98682e-06	0.00914694	0.0168963	0.0200391	0.355926	0.597991	vegetal	0	0.0207342	0	0.300814	0.678452	extreme vegetal	0.0376611	0.0339311	0.0281905	0.205783	0.694435	extreme vegetal	0.124842	0.0802124	0.0649168	0.143014	0.587015	extreme vegetal
Xelaev18032642m		236531	101.269	86.6164	95.7053	94.9723	0.00297938	0.407011	0.933067	0.999986	0.532796	0.625591	0.103703	0.19247	0.069994	0.127265	0.240522	0.369749	vegetal	0.303169	0.0964603	0.124663	0.223765	0.251943	undefined	0.145414	0.230071	0.159127	0.222645	0.242743	undefined	0.201147	0.259989	0.240543	0.14408	0.154241	animal
Xelaev18032643m		236532	41.6902	40.5776	52.0941	52.7356	0.0715782	1.66158e-05	0.70944	0.999986	0.0525234	0.129328	0.000292358	0.0467156	0.0489525	0.0631892	0.212307	0.628836	extreme vegetal	0.0961475	0.0454427	0.144267	0.300893	0.41325	vegetal	0.142247	0.126905	0.142177	0.199572	0.3891	vegetal	0.209197	0.261938	0.138649	0.20435	0.185866	animal
Xelaev18032644m		236533	152.66	144.192	155.136	199.63	3.89915e-06	1.39914e-11	0.308739	0.999986	2.51634e-10	3.77085e-06	8.11179e-13	0.0758242	0.0374738	0.0913669	0.233526	0.561809	extreme vegetal	0.125057	0.082168	0.0721381	0.275267	0.44537	vegetal	0.137501	0.15487	0.138758	0.231637	0.337233	vegetal	0.223262	0.204606	0.153001	0.180085	0.239046	undefined			2	early vegetal	same profile
Xelaev18032654m		236543	814.764	777.909	845.812	234.808	1	0.621154	3.27857e-54	0.999986	0.376879	0.999984	0.999923	0.214592	0.173684	0.16571	0.206113	0.239902	undefined	0.185247	0.203846	0.194654	0.216474	0.199779	undefined	0.176913	0.210235	0.203023	0.214469	0.195361	undefined	0.205761	0.201656	0.183189	0.221175	0.188218	undefined	de novo	uniform increase
Xelaev18032666m		236555	440.774	459.937	456.88	360.689	0.00425841	3.43555e-59	0.152207	1.29948e-10	3.65142e-41	1.04958e-17	2.73687e-24	0.0708203	0.0836952	0.0994596	0.348256	0.397769	vegetal	0.0877394	0.0778297	0.122444	0.326798	0.385189	vegetal	0.112589	0.110864	0.108283	0.217259	0.451005	vegetal	0.170592	0.114353	0.121723	0.218268	0.375065	vegetal			2	early vegetal	same profile
Xelaev18032668m		236557	545.567	548.998	544.809	664.475	4.65986e-09	7.11365e-13	0.083623	0.999986	8.20072e-08	2.23722e-10	1.03705e-19	0.106857	0.121408	0.0929378	0.228708	0.450089	vegetal	0.114195	0.104205	0.121373	0.255174	0.405053	vegetal	0.15165	0.188373	0.147016	0.210471	0.30249	vegetal	0.192506	0.177837	0.222212	0.191129	0.216316	undefined			2	late vegetal	predefined
Xelaev18032670m		236559	169.155	145.994	185.489	121.49	3.53923e-05	1.52249e-85	0.0431102	1.85365e-15	8.81927e-91	2.46292e-17	2.90159e-28	0.0243096	0.0367666	0.045221	0.287407	0.606295	extreme vegetal	0.0377606	0.0277681	0.0489945	0.321576	0.563901	vegetal	0.051429	0.0359666	0.0511197	0.198312	0.663173	extreme vegetal	0.122374	0.0988417	0.0677178	0.166006	0.54506	extreme vegetal			2	early vegetal	same profile
Xelaev18032676m		236564	844.31	942.349	1010.27	883.987	1	0.995992	0.0510786	0.999986	0.99992	0.999984	0.999923	0.199339	0.207475	0.204145	0.207201	0.18184	animal	0.204617	0.189554	0.226304	0.20713	0.172396	undefined	0.198263	0.203743	0.193518	0.204318	0.200158	undefined	0.193664	0.192983	0.20541	0.187817	0.220126	undefined
Xelaev18032677m		236565	61.8489	75.3387	47.8712	169.302	1	0.987763	7.18657e-12	0.999986	0.509661	0.999984	0.999923	0.205632	0.157753	0.223645	0.202936	0.210033	undefined	0.24599	0.174955	0.177189	0.246012	0.155854	undefined	0.105622	0.193203	0.27499	0.223796	0.202389	undefined	0.254195	0.237914	0.169817	0.165346	0.172728	extreme animal
Xelaev18032680m		236568	283.424	282.625	275.483	332.996	1	0.0376466	0.215064	0.999986	0.71693	0.877938	0.779539	0.164076	0.165787	0.177894	0.200191	0.292051	undefined	0.174667	0.186936	0.142045	0.225539	0.270813	undefined	0.178823	0.214168	0.171926	0.217935	0.217146	undefined	0.180875	0.189649	0.220848	0.221254	0.187374	undefined
Xelaev18032684m		236572	102.109	95.0234	92.2053	269.162	1	0.905952	1.72789e-19	0.999986	0.998281	0.999984	0.999923	0.208011	0.219661	0.238463	0.140075	0.19379	undefined	0.209327	0.206854	0.168434	0.212293	0.203093	undefined	0.198696	0.219984	0.199001	0.172921	0.209398	animal	0.176706	0.20722	0.199631	0.235571	0.180873	undefined	degraded	uniform degradation
Xelaev18032685m		22429	2129.18	1913.89	1963.2	1357.91	1	0.57435	5.34735e-07	0.0143141	0.99992	0.999984	0.999923	0.198322	0.201397	0.167519	0.223069	0.209693	undefined	0.225585	0.187634	0.171096	0.220402	0.195282	undefined	0.205383	0.212059	0.197561	0.196581	0.188416	animal	0.225858	0.228593	0.198249	0.20274	0.14456	animal	de novo	uniform increase
Xelaev18032687m	*HIST3H2A	22444	1130.2	1014.39	1117.07	1039.6	1	0.0977364	0.457273	0.999986	0.853967	0.999984	0.999923	0.175169	0.184182	0.208446	0.224441	0.207763	undefined	0.194144	0.165122	0.212208	0.195456	0.23307	undefined	0.204152	0.180305	0.209486	0.190044	0.216014	undefined	0.220696	0.180637	0.202052	0.188053	0.208562	extreme animal
Xelaev18032692m		236576	49.8396	60.0859	60.5604	82.3343	0.000324635	2.41627e-26	0.553322	0.000915748	9.26151e-23	4.83032e-12	1.8664e-12	0.0130385	0.0515198	0.00588283	0.15253	0.777029	extreme vegetal	0.0254583	0.0183291	0	0.304705	0.651507	extreme vegetal	0.0341782	0.0211513	0.081841	0.178826	0.684003	extreme vegetal	0.169869	0.0955307	0.121563	0.158863	0.454174	vegetal			1.5	early vegetal	same profile
Xelaev18032694m		236578	110.839	113.971	90.7131	128.705	1	0.710033	0.0352734	0.999986	0.950021	0.999984	0.999923	0.17345	0.225869	0.201659	0.169639	0.229384	undefined	0.176136	0.238894	0.174161	0.203952	0.206856	undefined	0.176489	0.253114	0.191196	0.186891	0.19231	animal	0.226821	0.165943	0.220086	0.165105	0.222045	extreme animal
Xelaev18032705m	ZNF569	236588	96.7359	108.925	94.221	148.778	1	0.973932	0.00115538	0.999986	0.904098	0.999984	0.999923	0.185348	0.211496	0.179166	0.245531	0.178459	undefined	0.171579	0.173306	0.246836	0.225605	0.182674	undefined	0.199306	0.207461	0.191586	0.159161	0.242486	undefined	0.198895	0.228525	0.205431	0.197708	0.169442	animal
Xelaev18032710m		236592	16.6164	26.0884	22.4701	5.75328	1	0.807839	0.000762777		0.993595	0.999984	0.999923	0.229793	0.174136	0.190022	0.139902	0.266147	undefined	0.134981	0.178417	0.238923	0.114662	0.333017	undefined	0.208761	0.198182	0.14449	0.212162	0.236405	undefined	0.109363	0.224776	0.0995026	0.435356	0.131003	vegetal
Xelaev18032787m		236631	325.616	354.764	422.562	210.935	1	6.42014e-107	0.082566	4.20162e-22	8.56613e-124	6.33448e-54	2.38462e-67	0.0281133	0.0289066	0.0254478	0.18385	0.733682	extreme vegetal	0.0361995	0.0288103	0.031631	0.193164	0.710195	extreme vegetal	0.0281203	0.0421488	0.0405502	0.106618	0.782563	extreme vegetal	0.0798595	0.0384108	0.0283844	0.120509	0.732836	extreme vegetal	de novo	increase in vegetal	2	early vegetal	same profile
Xelaev18032796m		236634	21.1208	33.3209	43.8748	21.9087	1	1.22023e-77	0.147471	2.23487e-12	1.62316e-42	5.66719e-05	0.849741	0	0.0341111	0.0258597	0.0344953	0.905534	extreme vegetal	0.108037	0.016585	0	0.078214	0.797164	extreme vegetal	0.00611211	0.0136182	0.0113687	0.0701718	0.898729	extreme vegetal	0.0212527	0.0354011	0.0317295	0.0289643	0.882652	extreme vegetal			1.5	late vegetal	predefined
Xelaev18032815m	PRKAG2	20651	334.758	324.737	330.43	262.606	1	0.41431	0.0638672	0.999986	0.675837	0.999984	0.999923	0.196047	0.203737	0.190759	0.261269	0.148189	undefined	0.184358	0.175872	0.177597	0.222961	0.239213	undefined	0.235806	0.207227	0.186517	0.185568	0.184881	extreme animal	0.198136	0.196518	0.181126	0.209977	0.214243	undefined
Xelaev18032877m	ZEB1	1471	103.475	144.1	201.915	332.097	1	0.218232	4.0439e-18	0.999986	0.99992	0.999984	0.999923	0.173552	0.134908	0.200423	0.225014	0.266103	undefined	0.171646	0.166984	0.1827	0.251634	0.227037	undefined	0.206679	0.191072	0.192862	0.209392	0.199995	undefined	0.161674	0.233671	0.193745	0.233869	0.177041	undefined	degraded	uniform degradation
Xelaev18032887m	MPP7	6883	260.3	243.642	262.861	217.156	0.384577	0.00824356	0.23139	0.999986	0.705234	0.497821	0.120453	0.134801	0.169278	0.152496	0.233964	0.309461	vegetal	0.14262	0.167618	0.15751	0.233993	0.298259	vegetal	0.198704	0.204175	0.164183	0.20519	0.227747	undefined	0.212741	0.191	0.214519	0.200441	0.181299	undefined
Xelaev18032898m		12733	37.8399	31.2814	34.0352	14.2213	1	0.443291	0.00721261	0.999986	0.854059	0.999984	0.999923	0.21615	0.21934	0.132622	0.166675	0.265213	undefined	0.217182	0.117579	0.172522	0.185102	0.307615	undefined	0.194964	0.153615	0.154425	0.223985	0.273011	undefined	0.122957	0.280165	0.207408	0.178017	0.211453	animal
Xelaev18032939m		14002	27.5324	22.3694	17.1918	8.72163	1	0.960207	0.0520097	0.999986	0.99992	0.999984	0.999923	0.215764	0.131575	0.207452	0.0774412	0.367768	undefined	0.161394	0.164808	0.143355	0.173508	0.356935	vegetal	0.184114	0.182879	0.181438	0.257934	0.193635	undefined	0.164969	0.207345	0.132704	0.237647	0.257335	undefined
Xelaev18033021m		236709	158.649	163.552	140.486	135.912	1	0.0145024	0.470565	0.999986	0.74016	0.999984	0.916934	0.134778	0.172463	0.154948	0.251066	0.286745	vegetal	0.142743	0.172541	0.22277	0.265119	0.196826	undefined	0.20517	0.181452	0.174466	0.201113	0.237798	undefined	0.195624	0.191373	0.196852	0.19707	0.219081	undefined
Xelaev18033133m	AZI2	8214	916.415	941.457	883.879	1086.7	1	0.307965	0.00600609	0.999986	0.774808	0.999984	0.999923	0.180275	0.222112	0.20466	0.201298	0.191654	animal	0.18639	0.20421	0.247367	0.188817	0.173216	undefined	0.216489	0.194549	0.205098	0.19808	0.185785	extreme animal	0.19965	0.187406	0.211535	0.195396	0.206013	undefined
Xelaev18033184m		236771	734.15	741.027	660.273	792.014	1	0.442301	0.00321315	0.999986	0.981123	0.999984	0.999923	0.201979	0.214024	0.206973	0.211511	0.165512	animal	0.197132	0.190519	0.178828	0.227573	0.205948	undefined	0.18885	0.192458	0.199501	0.211254	0.207937	undefined	0.201788	0.212693	0.190241	0.205909	0.189369	animal
Xelaev18033185m		12911	2232.48	2255.65	2143.01	2606	1	0.216809	1.30873e-09	0.999986	0.997738	0.999984	0.999923	0.187818	0.206648	0.2	0.198683	0.206851	undefined	0.194309	0.217207	0.208262	0.202982	0.177239	animal	0.192078	0.204101	0.210614	0.198237	0.19497	undefined	0.185643	0.211779	0.209105	0.194768	0.198704	animal
Xelaev18033225m	CUL1	236789	1855.1	1703.19	1642.79	1560.26	1	0.495696	0.00858732	0.999986	0.99992	0.999984	0.999923	0.185706	0.202721	0.198747	0.215334	0.197492	undefined	0.175057	0.196146	0.220882	0.195348	0.212566	undefined	0.195558	0.201394	0.19871	0.194368	0.209971	undefined	0.189495	0.207291	0.210529	0.199423	0.193262	undefined
Xelaev18033457m		236891	995.477	1090.15	968.282	976.763	1	0.0112673	0.193356	0.999986	0.985512	0.814916	0.999923	0.172365	0.175876	0.204127	0.233569	0.214063	undefined	0.153164	0.194737	0.189895	0.211703	0.250501	undefined	0.187409	0.201058	0.195191	0.206381	0.20996	undefined	0.185247	0.188684	0.21712	0.199093	0.209856	undefined
Xelaev18033496m	MBOAT1	16566	80.5683	85.9374	87.6072	132.467	1	0.942254	0.00946345	0.999986	0.943206	0.999984	0.999923	0.155438	0.230342	0.211651	0.178769	0.2238	undefined	0.212421	0.193591	0.212659	0.269126	0.112204	undefined	0.192684	0.16584	0.223409	0.194735	0.223332	undefined	0.184703	0.239771	0.179806	0.217047	0.178673	animal
Xelaev18033517m	CARMIL1	236913	193.257	272.62	261.534	103.267	1	0.901726	2.46229e-07	0.999986	0.99992	0.999984	0.999923	0.15752	0.179906	0.212263	0.206073	0.244238	undefined	0.135224	0.228648	0.215895	0.220983	0.19925	undefined	0.202282	0.193767	0.210349	0.200443	0.193159	undefined	0.204514	0.177445	0.188261	0.23937	0.19041	undefined	de novo	uniform increase
Xelaev18033607m	GNAL	17980	1972.64	2061.57	2082.86	1963.84	0.0146667	0.000160498	0.607627	0.999986	0.947876	0.164556	0.00160956	0.170754	0.164197	0.187019	0.207103	0.270926	undefined	0.173195	0.176733	0.182395	0.214367	0.25331	undefined	0.193154	0.201255	0.194583	0.199174	0.211834	undefined	0.196437	0.194388	0.200091	0.206672	0.202411	undefined
Xelaev18033641m		236965	2052.48	2265.37	2027.53	2323.31	2.36029e-10	6.28118e-14	0.00303153	0.999986	1.15003e-06	1.22322e-08	8.94965e-13	0.132141	0.143471	0.170709	0.233999	0.31968	vegetal	0.134758	0.153096	0.175997	0.227409	0.30874	vegetal	0.178977	0.174598	0.198703	0.209409	0.238313	undefined	0.188542	0.2	0.199792	0.202563	0.209103	undefined			2	late vegetal	predefined
Xelaev18033681m	B4GALT6	9096	754.251	764.952	885.554	983.095	1	0.720501	0.00262446	0.999986	0.64243	0.999984	0.999923	0.216442	0.185304	0.201717	0.198766	0.197771	extreme animal	0.213087	0.18893	0.21032	0.209514	0.178149	extreme animal	0.20961	0.222908	0.170793	0.196571	0.200118	animal	0.203579	0.1854	0.194274	0.211845	0.204902	undefined
Xelaev18033718m	TCEA1	21602	2600.63	2486.66	2455.77	2457.78	1	0.0546598	0.718122	0.999986	0.041726	0.999984	0.999923	0.205077	0.202555	0.220681	0.191112	0.180575	undefined	0.209553	0.207474	0.20092	0.203909	0.178144	extreme animal	0.214492	0.213836	0.18884	0.192565	0.190267	undefined	0.205017	0.197018	0.201303	0.193236	0.203427	extreme animal
Xelaev18033745m		237011	94.2964	103.435	130.049	120.74	1	0.00457357	0.223953	0.999986	0.601033	0.48377	0.999923	0.319015	0.202455	0.208223	0.116931	0.153376	extreme animal	0.353016	0.226897	0.193359	0.138156	0.0885716	extreme animal	0.239552	0.213147	0.191328	0.198025	0.157947	extreme animal	0.205382	0.189891	0.204536	0.255165	0.145026	undefined
Xelaev18033762m		237022	26.2052	28.8915	29.7035	4.29241	1	0.962642	2.2045e-06		0.968678	0.999984	0.999923	0.113568	0.28006	0.221883	0.127555	0.256935	animal	0.129571	0.209243	0.158125	0.244925	0.258134	vegetal	0.228854	0.153292	0.212895	0.171328	0.23363	undefined	0.281454	0.0941309	0.144252	0.290246	0.189918	undefined
Xelaev18033764m		237023	52.2601	40.9618	44.563	20.0461	1	0.978554	0.000590391	0.999986	0.99992	0.999984	0.999923	0.219129	0.185575	0.148726	0.17908	0.267489	undefined	0.251349	0.208943	0.161726	0.226462	0.15152	extreme animal	0.202447	0.173137	0.215318	0.212275	0.196822	undefined	0.171679	0.187877	0.284775	0.143797	0.211872	undefined
Xelaev18033775m		237026	78.3436	68.8794	65.3964	103.648	1	0.441501	0.0322782	0.999986	0.624618	0.999984	0.999923	0.199477	0.307301	0.218163	0.114947	0.160112	animal	0.180008	0.325952	0.13127	0.21291	0.14986	animal	0.19436	0.171844	0.291337	0.202967	0.139493	undefined	0.164219	0.235679	0.165746	0.233382	0.200973	undefined
Xelaev18033803m	ELOC	4807	959.172	879.957	1024.83	1229.58	1	0.153539	2.82357e-05	0.999986	0.277541	0.999984	0.999923	0.219587	0.175656	0.216342	0.21228	0.176135	extreme animal	0.230842	0.21208	0.188606	0.189259	0.179213	extreme animal	0.227118	0.200982	0.190834	0.189057	0.192009	extreme animal	0.202115	0.179885	0.205211	0.187118	0.22567	undefined
Xelaev18033821m		237038	125.006	114.002	171.336	155.284	1	0.000871099	0.00456525	0.999986	0.0792153	0.999984	0.999923	0.272654	0.226074	0.231967	0.159633	0.109672	extreme animal	0.246686	0.239435	0.223497	0.136673	0.153708	extreme animal	0.259658	0.194217	0.203678	0.159051	0.183397	extreme animal	0.197372	0.212877	0.197488	0.199837	0.192426	animal
Xelaev18033868m		237058	28.9337	23.6985	30.6299	51.7838	1	0.0359767	0.0229592	0.999986	0.627214	0.999984	0.999923	0.364598	0.206461	0.233771	0.0785337	0.116637	extreme animal	0.27013	0.217892	0.289354	0.122437	0.100187	undefined	0.286372	0.232155	0.202509	0.149871	0.129093	extreme animal	0.25554	0.156902	0.19962	0.196094	0.191844	extreme animal
Xelaev18033870m		19499	215.638	251.198	263.653	201.942	1	0.882552	0.0184203	0.999986	0.99992	0.999984	0.999923	0.243958	0.188944	0.171022	0.225434	0.170641	extreme animal	0.162251	0.225405	0.174065	0.212164	0.226115	undefined	0.199536	0.199207	0.190621	0.210495	0.200142	undefined	0.216746	0.20464	0.199517	0.183639	0.195459	extreme animal
Xelaev18033995m	TMEM65	237091	89.3147	105.562	112.401	102.627	1	3.08494e-55	0.791438	7.55122e-09	1.30256e-15	6.48318e-05	0.000417246	0.0797207	0.0788078	0.12707	0.24372	0.470681	vegetal	0.095493	0.0786627	0.0866372	0.240808	0.4984	vegetal	0.0651211	0.0983384	0.11117	0.199154	0.526216	extreme vegetal	0.0947726	0.112649	0.103741	0.153892	0.534944	extreme vegetal			1.5	early vegetal	same profile
Xelaev18033996m			62.7369	60.7625	60.8922	39.5287	1	1.22852e-20	0.250775	0.00534941	5.03229e-07	0.00305712	0.0124413	0.116975	0.0567977	0.118527	0.18428	0.523421	extreme vegetal	0.172708	0.0566271	0.045443	0.336328	0.388893	vegetal	0.0724307	0.124333	0.0832116	0.176652	0.543373	extreme vegetal	0.109184	0.10432	0.0815328	0.189622	0.51534	extreme vegetal
Xelaev18034019m		237101	347.991	374.463	407.471	494.542	1	0.78622	4.67396e-05	0.999986	0.608604	0.999984	0.999923	0.196094	0.188347	0.207027	0.202553	0.205978	undefined	0.168832	0.185657	0.222857	0.226783	0.195871	undefined	0.171362	0.229937	0.197197	0.214981	0.186523	undefined	0.215886	0.206415	0.194062	0.18854	0.195097	extreme animal
Xelaev18034070m			35.9993	21.9586	11.9298	4.00504	1	0.00240023	0.0581074		0.0708464	0.999984	0.449492	0.403119	0.125527	0.0444848	0.117113	0.309757	undefined	0.38508	0.153193	0.0992307	0.103048	0.259448	undefined	0.378682	0.0952243	0.144949	0.0375983	0.343546	extreme animal	0.442816	0.311471	0.0805782	0.0607169	0.104418	extreme animal
Xelaev18034097m		237153	476.39	551.734	499.457	333.112	1	0.974739	3.01259e-09	0.999986	0.99992	0.999984	0.999923	0.204862	0.18504	0.215004	0.19887	0.196223	undefined	0.206826	0.215856	0.201603	0.211946	0.16377	animal	0.202511	0.209939	0.195848	0.1891	0.202602	animal	0.200213	0.190505	0.182497	0.224804	0.201981	undefined
Xelaev18034111m	CFAP20	7824	349.039	359.59	320.971	322.823	1	0.013056	0.749271	0.999986	0.577074	0.354833	0.999923	0.230867	0.219145	0.164676	0.223925	0.161386	extreme animal	0.269531	0.248434	0.165575	0.177543	0.138916	extreme animal	0.220391	0.209499	0.212345	0.191659	0.166107	extreme animal	0.210197	0.176417	0.194701	0.229252	0.189433	undefined
Xelaev18034118m	C8ORF82	12914	127.978	126.899	129.87	212.011	1	0.999409	1.02077e-05	0.999986	0.99992	0.999984	0.999923	0.183202	0.182279	0.227193	0.181706	0.225619	undefined	0.223479	0.191447	0.21631	0.259348	0.109417	undefined	0.205846	0.222524	0.192112	0.200773	0.178745	animal	0.20777	0.189171	0.181013	0.18615	0.235897	undefined
Xelaev18034134m		237175	45.1204	38.7193	38.5772	81.3948	1	0.809519	0.00275297	0.999986	0.817617	0.999984	0.999923	0.193336	0.168922	0.197017	0.313974	0.126751	undefined	0.237032	0.225869	0.219436	0.168769	0.148894	extreme animal	0.137357	0.211233	0.213472	0.24923	0.188707	undefined	0.222291	0.200307	0.185055	0.203632	0.188714	undefined
Xelaev18034146m		16750	23.5318	36.7402	35.493	121.161	1	0.744985	1.6893e-14	0.999986	0.670116	0.999984	0.999923	0.131344	0.298184	0.113061	0.218187	0.239224	undefined	0.250809	0.223712	0.134377	0.196811	0.19429	undefined	0.179987	0.200317	0.277554	0.128948	0.213194	undefined	0.167212	0.168362	0.228205	0.217248	0.218973	undefined
Xelaev18034155m	*TRPV5	17969	10.009	6.25627	9.66358	51.0044	1	0.987092	7.86509e-09	0.999986	0.731913		0.999923	0.0715852	0.339103	0.225793	0.238542	0.124977	animal	0	0.341351	0.116936	0.382868	0.158846	vegetal	0.334004	0.149642	0.2162	0.0742322	0.225921	extreme animal	0.216143	0.137691	0.201909	0.20432	0.239937	undefined
Xelaev18034228m		237213	147.669	153.901	123.884	107.136	1	0.479339	0.0748622	0.999986	0.999788	0.999984	0.999923	0.148408	0.229526	0.207928	0.243994	0.170145	undefined	0.186809	0.261972	0.240079	0.180886	0.130254	animal	0.196243	0.195098	0.227269	0.18926	0.192129	undefined	0.193769	0.217612	0.204872	0.183799	0.199948	animal
Xelaev18034308m			22.5507	18.0318	26.8474	3.44989	1	0.667805	2.15115e-06		0.99992	0.999984	0.999923	0.0740665	0.144516	0.255262	0.286995	0.23916	vegetal	0.250464	0.187563	0.104589	0.20304	0.254343	undefined	0.194036	0.198545	0.15842	0.228508	0.220492	undefined	0.0808041	0	0.220556	0.502008	0.196631	vegetal
Xelaev18034314m	CASP2	6967	212.144	213.071	214.78	290.964	1	0.987092	0.000459369	0.999986	0.99992	0.999984	0.999923	0.202857	0.165083	0.206821	0.216326	0.208913	undefined	0.186508	0.237185	0.163519	0.205111	0.207678	undefined	0.188033	0.204722	0.191536	0.20999	0.205718	undefined	0.235654	0.188821	0.208397	0.160185	0.206943	extreme animal
Xelaev18034325m		237250	416.746	397.313	604.621	563.59	0.000800024	0.00104905	2.33402e-05	0.999986	0.172722	0.0481944	0.00253633	0.212109	0.159068	0.119819	0.183705	0.325299	vegetal	0.191711	0.158594	0.147162	0.184053	0.318479	vegetal	0.212946	0.185877	0.173477	0.197062	0.230638	undefined	0.220771	0.197481	0.208589	0.209231	0.163927	extreme animal			1.5	late vegetal	predefined
Xelaev18034326m		237251	14.5134	13.7522	17.5786	37.0061	1	0.917497	0.0221983	0.999986	0.99992	0.999984	0.999923	0.195208	0.198034	0.110358	0.26244	0.23396	undefined	0.2279	0.104724	0.218968	0.138273	0.310136	undefined	0.182217	0.207702	0.153032	0.229019	0.22803	undefined	0.278901	0.183838	0.159999	0.191515	0.185748	undefined
Xelaev18034380m		237273	0.439224	1.53447	0.80056	28.7639		0.946387	4.05366e-13	0.999986				0	0	0	1	0	vegetal	0	0.283903	0	0.387832	0.328264	vegetal	0	0.400874	0.4719	0	0.127226	undefined	0.220705	0.236658	0.115172	0.159898	0.267568	undefined
Xelaev18034420m	GAPDH	17694	3371.61	3450.46	4453.72	3953.87	1	0.0513186	6.09014e-09	0.00860983	0.782792	0.999984	0.999923	0.219019	0.195632	0.193603	0.180136	0.211609	extreme animal	0.214677	0.194037	0.196088	0.195022	0.200175	extreme animal	0.239148	0.190017	0.190717	0.185789	0.194329	extreme animal	0.235253	0.197725	0.189032	0.191491	0.1865	extreme animal			1.5	late animal	predefined
Xelaev18034433m		237300	412.951	449.485	446.934	364.937	1	0.607357	0.058331	0.999986	0.814702	0.999984	0.999923	0.198152	0.169781	0.21574	0.204717	0.211611	undefined	0.190145	0.239692	0.203943	0.217049	0.14917	animal	0.178133	0.19195	0.207176	0.200139	0.222602	undefined	0.195398	0.173696	0.221969	0.208095	0.200842	undefined
Xelaev18034625m	GSTO1	16158	1410.54	1273.78	1676.09	1710.24	1	8.13708e-07	0.000159038	0.528247	0.000672085	0.999984	0.147955	0.247723	0.237386	0.172213	0.175321	0.167357	extreme animal	0.229664	0.196977	0.213178	0.192766	0.167416	extreme animal	0.257218	0.205487	0.190776	0.180803	0.165716	extreme animal	0.21976	0.211606	0.192627	0.198846	0.177161	extreme animal			1.5	late animal	predefined
Xelaev18034763m		237431	624.536	733.526	630.176	799.76	1	0.0598453	3.84335e-05	0.999986	0.639489	0.999984	0.999923	0.192756	0.180281	0.202768	0.213215	0.210979	undefined	0.169946	0.210951	0.2112	0.214338	0.193565	undefined	0.178835	0.193754	0.218285	0.212979	0.196147	undefined	0.191583	0.195606	0.214458	0.208334	0.190019	undefined
Xelaev18034827m		21148	103.26	67.4005	80.9697	443.238	1	0.998241	8.95476e-10	0.999986	0.96047	0.999984	0.999923	0.168386	0.175729	0.182076	0.234567	0.239243	undefined	0.142945	0.172615	0.256971	0.201016	0.226453	undefined	0.212766	0.235324	0.197471	0.149086	0.205353	animal	0.206594	0.208907	0.183594	0.203743	0.197162	undefined	degraded	uniform degradation
Xelaev18034839m		237456	38.1954	36.8006	40.5049	249.967	1	0.929622	2.34457e-58	0.999986	0.99992	0.999984	0.999923	0.173002	0.123664	0.14971	0.275387	0.278237	vegetal	0.12484	0.215174	0.136818	0.208236	0.314932	vegetal	0.230978	0.19425	0.212781	0.193605	0.168386	extreme animal	0.214532	0.206486	0.176482	0.215961	0.186539	undefined	degraded	uniform degradation
Xelaev18034843m		237458	106.96	124.301	123.278	141.049	0.0144248	2.19065e-06	0.351169	0.999986	0.238142	0.0393048	0.018897	0.130256	0.123366	0.151338	0.138857	0.456182	vegetal	0.0747179	0.143814	0.158959	0.258703	0.363806	vegetal	0.180491	0.170101	0.172755	0.211944	0.26471	undefined	0.177146	0.249069	0.166867	0.194472	0.212446	undefined
Xelaev18034892m	ZSWIM8	5101	802.623	887.555	881.132	664.179	8.64912e-09	1.294e-51	0.018539	2.83674e-08	5.51533e-52	7.93609e-27	1.72733e-49	0.0964451	0.0693706	0.0854506	0.234454	0.51428	extreme vegetal	0.092471	0.103419	0.0919708	0.269312	0.442828	vegetal	0.125764	0.140975	0.141355	0.207695	0.384211	vegetal	0.161123	0.159496	0.157606	0.206523	0.315253	vegetal			2	late vegetal	predefined
Xelaev18035047m		237562	127.52	120.551	166.28	105.873	1	0.604644	0.00327479	0.999986	0.99992	0.999984	0.999923	0.224309	0.183985	0.197497	0.159635	0.234574	undefined	0.26913	0.239829	0.150073	0.192859	0.148109	extreme animal	0.209838	0.216489	0.1986	0.183053	0.192019	animal	0.219341	0.204664	0.203995	0.22415	0.147851	undefined
Xelaev18035068m		237577	106.96	104.351	88.8958	126.649	1	0.963562	0.075096	0.999986	0.901562	0.999984	0.999923	0.142901	0.168955	0.194386	0.244718	0.24904	undefined	0.138857	0.211228	0.195136	0.215515	0.239264	undefined	0.226096	0.206324	0.223044	0.160288	0.184247	extreme animal	0.218454	0.166574	0.184073	0.237821	0.193079	undefined
Xelaev18035250m	ADAMTS8	5146	101.689	125.041	144.17	74.3927	1	0.855397	0.00251963	0.999986	0.947112	0.999984	0.999923	0.162424	0.249198	0.236735	0.154589	0.197053	animal	0.191975	0.197833	0.112789	0.186088	0.311314	undefined	0.164913	0.210297	0.184936	0.220724	0.21913	undefined	0.170613	0.20871	0.244817	0.184779	0.191081	undefined
Xelaev18035251m		237640	222.873	248.808	291.315	357.96	1	0.846027	7.8053e-07	0.999986	0.996123	0.999984	0.999923	0.17432	0.210076	0.195247	0.196917	0.22344	undefined	0.223544	0.183791	0.197795	0.205457	0.189413	extreme animal	0.193202	0.197389	0.185582	0.211628	0.212198	undefined	0.211219	0.18634	0.209212	0.194185	0.199044	extreme animal
Xelaev18035258m		237645	163.211	172.525	198.6	491.326	1	0.957185	1.06009e-36	0.999986	0.99992	0.999984	0.999923	0.20174	0.281947	0.176925	0.164118	0.17527	animal	0.186898	0.178871	0.207945	0.194363	0.231922	undefined	0.199226	0.18649	0.198401	0.219101	0.196781	undefined	0.181848	0.211223	0.195632	0.216841	0.194456	undefined	degraded	uniform degradation
Xelaev18035260m		237646	126.025	102.638	115.626	154.478	1	0.514117	0.038269	0.999986	0.969689	0.999984	0.999923	0.219473	0.140726	0.217633	0.243417	0.178752	undefined	0.192694	0.186876	0.181598	0.218059	0.220774	undefined	0.227133	0.220169	0.173216	0.201743	0.177739	undefined	0.223128	0.238934	0.213722	0.190447	0.133768	animal
Xelaev18035526m		237742	1.31767	0	0.804921	35.8438		0.975804	0.029887	0.999986				0	0.514104	0	0	0.485896	undefined	0	0	0	0	0	undefined	0	0	0	0.282662	0.717338	extreme vegetal	0.344907	0.118621	0.212611	0.145725	0.178136	extreme animal
Xelaev18035560m		237765	31.8315	13.2206	30.6638	150.287	1	0.920072	3.18191e-23	0.999986	0.850875	0.999984	0.999923	0.212385	0.28443	0.245221	0.0883211	0.169643	animal	0.138517	0.205927	0.425516	0.230041	0	central	0.224054	0.163495	0.139972	0.263987	0.208492	undefined	0.238168	0.184897	0.1857	0.215771	0.175464	extreme animal	degraded	uniform degradation
Xelaev18035681m		237813	0	0.413219	0	72.0091	1	0.988803	2.01277e-43	0.999986				0	0	0	0	0	undefined	0	0	0	0	1	extreme vegetal	0	0	0	0	0	undefined	0.205994	0.237536	0.146089	0.197472	0.212908	undefined
Xelaev18035694m		237816	3736.75	3616.08	3423.61	3274.96	1	0.628261	0.527461	0.0180208	0.99992	0.999984	0.999923	0.205171	0.200998	0.161525	0.220359	0.211947	undefined	0.224325	0.183975	0.173734	0.225329	0.192638	undefined	0.19977	0.221229	0.188479	0.20335	0.187172	animal	0.23475	0.20891	0.195789	0.194161	0.166391	extreme animal
Xelaev18035747m	RCN2	8018	866.404	915.632	953.247	936.207	0.00598064	0.00397814	0.662455	0.999986	0.462853	0.0737365	0.0762548	0.262165	0.219374	0.201138	0.156362	0.160961	extreme animal	0.271599	0.21623	0.163272	0.161671	0.187227	extreme animal	0.211611	0.217094	0.201753	0.184915	0.184627	animal	0.189347	0.195006	0.190293	0.212284	0.213071	undefined			1.5	late animal	homogeneous very small, small
Xelaev18035757m		237844	304.833	287.286	303.003	226.937	1	0.456463	0.0163159	0.999986	0.99992	0.999984	0.999923	0.231222	0.215257	0.179742	0.202723	0.171056	extreme animal	0.200962	0.208837	0.14326	0.248128	0.198814	undefined	0.214832	0.205905	0.19021	0.190685	0.198367	undefined	0.236676	0.213089	0.191025	0.172276	0.186935	extreme animal
Xelaev18035769m	RPL22	8761	1090.51	945.797	964.655	1065.79	1	0.000181825	0.492422	0.999986	0.106593	0.999984	0.999923	0.247463	0.193952	0.198611	0.177746	0.182228	extreme animal	0.248569	0.200927	0.185397	0.173028	0.192078	extreme animal	0.246816	0.195643	0.193831	0.191556	0.172154	extreme animal	0.229614	0.188404	0.213369	0.187306	0.181307	extreme animal
Xelaev18035805m	VAMP3	21444	680.14	673.887	685.463	774.594	0.686649	0.493154	0.0471928	0.999986	0.991722	0.870953	0.999923	0.226542	0.200828	0.200694	0.176557	0.195379	extreme animal	0.245967	0.215973	0.209421	0.175409	0.153231	extreme animal	0.210634	0.199811	0.197779	0.202645	0.189132	extreme animal	0.180838	0.189726	0.21135	0.206021	0.212066	undefined
Xelaev18035874m		237911	3843.19	3872.61	3472.3	3396.96	1	0.00175808	0.0451553	0.999986	0.610749	0.921719	0.999923	0.180918	0.209721	0.21094	0.207121	0.1913	undefined	0.167616	0.207742	0.227245	0.201086	0.196312	undefined	0.180966	0.195867	0.211965	0.206395	0.204806	undefined	0.182533	0.200198	0.205995	0.201029	0.210245	undefined
Xelaev18035913m		237925	205.808	212.805	187.309	241.812	1	0.870871	0.0397732	0.999986	0.994105	0.999984	0.999923	0.185934	0.218517	0.193792	0.181663	0.220094	undefined	0.216527	0.182558	0.21107	0.188294	0.201551	extreme animal	0.188916	0.200339	0.193094	0.198724	0.218927	undefined	0.18567	0.223081	0.193784	0.199148	0.198317	animal
Xelaev18035949m	RPL28	17700	559.042	504.934	559.772	428.174	1	0.091268	0.0100729	0.999986	0.627534	0.999984	0.794529	0.243947	0.240227	0.165965	0.183516	0.166344	undefined	0.20851	0.191862	0.206016	0.192207	0.201406	extreme animal	0.233818	0.19688	0.191711	0.194199	0.183392	extreme animal	0.216168	0.19089	0.216021	0.164608	0.212314	extreme animal
Xelaev18035973m	CIC	15012	548.464	621.35	531.054	670.803	1	0.471351	0.0192516	0.999986	0.936559	0.999984	0.999923	0.186423	0.221501	0.213673	0.212421	0.165982	animal	0.207927	0.20552	0.22315	0.192807	0.170596	undefined	0.182477	0.199666	0.216936	0.200296	0.200625	undefined	0.191057	0.205346	0.209413	0.205369	0.188815	undefined
Xelaev18035998m		237965	1.54204	1.12125	1.85829	34.4412		0.216676	5.02269e-14	0.999986				0	0	0	0	1	extreme vegetal	0	1	0	0	0	animal	0	0	0.0631863	0.525868	0.410946	vegetal	0.113659	0.187543	0.186813	0.22662	0.285365	vegetal
Xelaev18036002m	CEACAM8	22294	98.643	96.3863	101.583	44.0764	1	0.946081	0.000664912	0.999986	0.93951	0.999984	0.999923	0.181571	0.17044	0.251561	0.19204	0.204388	undefined	0.146647	0.153777	0.149235	0.177898	0.372442	vegetal	0.207221	0.205225	0.225006	0.197244	0.165304	undefined	0.259313	0.120713	0.248238	0.185713	0.186023	extreme animal
Xelaev18036017m		3227	0	0	0.408586	75.9729	1	0.941237	5.40145e-45	0.999986				0	0	0	0	0	undefined	0	0	0	0	0	undefined	0	0	0	0	1	extreme vegetal	0.180052	0.237978	0.191808	0.15886	0.231301	animal
Xelaev18036054m	RIC8A	4640	353.298	362.245	335.353	49.8551	1	0.807592	1.3505e-69	0.999986	0.99992	0.999984	0.999923	0.19743	0.213925	0.178361	0.238568	0.171715	undefined	0.226019	0.214682	0.205773	0.186176	0.167351	extreme animal	0.209324	0.191768	0.212007	0.187739	0.199161	undefined	0.237164	0.245206	0.163	0.179156	0.175474	animal	de novo	uniform increase
Xelaev18036061m	PRMT1	5039	4948.88	5236.86	5716.45	5206.94	1	0.64881	0.000109178	0.999986	0.896952	0.999984	0.999923	0.20236	0.209437	0.200603	0.19154	0.196059	animal	0.186298	0.18532	0.201275	0.197173	0.229933	undefined	0.221837	0.19084	0.196446	0.187974	0.202903	extreme animal	0.211598	0.200576	0.193667	0.193439	0.200721	extreme animal
Xelaev18036065m	TSPAN4	493	68.3727	66.5185	58.6188	13.8137	1	0.0202055	8.48859e-08	0.999986	0.0239378	0.999984	0.999923	0.306688	0.0965196	0.169113	0.166368	0.261312	undefined	0.272337	0.13572	0.175428	0.203332	0.213183	undefined	0.301938	0.184367	0.111376	0.151757	0.250562	undefined	0.211896	0.177634	0.206315	0.217324	0.186831	undefined
Xelaev18036077m		237999	40.0645	29.9233	38.7194	45.8259	0.0857219	3.66749e-14	0.619224	0.0999951	2.06224e-13	0.0937498	0.0308059	0.274911	0.478926	0.162673	0.0246733	0.0588165	animal	0.0895431	0.539863	0.2554	0.0339706	0.081224	animal	0.0542683	0.356892	0.470045	0.0645469	0.0542472	undefined	0.0835542	0.263542	0.400369	0.147864	0.10467	undefined
Xelaev18036091m	TEAD4	2460	390.018	467.843	434.791	288.898	1	0.700815	7.13897e-08	0.999986	0.93915	0.999984	0.999923	0.178494	0.208431	0.20261	0.167847	0.242618	undefined	0.235837	0.179824	0.17548	0.213706	0.195153	undefined	0.181904	0.20363	0.192823	0.210221	0.211422	undefined	0.203644	0.17886	0.206909	0.196958	0.21363	undefined
Xelaev18036094m	KRAS	18585	1390.33	1219.52	1232.48	1254.77	1	0.0778101	0.289249	0.999986	0.989216	0.999984	0.999923	0.231393	0.193323	0.207102	0.193682	0.1745	extreme animal	0.212674	0.201196	0.217829	0.174125	0.194176	undefined	0.211027	0.197887	0.202949	0.194126	0.194012	extreme animal	0.212857	0.191494	0.201341	0.200307	0.194	extreme animal
Xelaev18036119m			506.476	321.525	336.51	168.649	1	0.00277879	0.503909	0.365619	5.41257e-09	0.0440234	2.55809e-15	0.415789	0.145628	0.0736518	0.121945	0.242986	undefined	0.295862	0.1436	0.104749	0.145507	0.310282	undefined	0.317835	0.14606	0.131351	0.119459	0.285295	extreme animal	0.252499	0.138673	0.154835	0.168106	0.285888	undefined			2	polar	homogeneous very small
Xelaev18036120m			81.0911	56.4249	53.4181	18.9719	1	1.62285e-05	0.0150588	0.54062	0.0220915	0.999984	0.000266309	0.434772	0.096988	0.0543283	0.098678	0.315233	undefined	0.354206	0.122077	0.143414	0.177322	0.202981	undefined	0.225931	0.143702	0.106462	0.178761	0.345144	vegetal	0.279871	0.135676	0.0221665	0.142567	0.419719	vegetal			1.5	polar	homogeneous very small
Xelaev18036164m	*KDELR1	840	499.267	501.043	536.998	669.578	1	0.107253	2.6463e-05	0.999986	0.902523	0.999984	0.999923	0.221819	0.214425	0.166952	0.206267	0.190536	undefined	0.267823	0.207859	0.173634	0.179401	0.171283	extreme animal	0.217904	0.200551	0.200825	0.193642	0.187079	extreme animal	0.193803	0.21062	0.195592	0.210833	0.189152	undefined
Xelaev18036178m	PITPNC1	20235	8.02773	8.49877	20.9865	88.9159	1	0.986851	1.23478e-16	0.999986	0.99992	0.999984		0.294096	0.0809478	0.312874	0.197695	0.114387	undefined	0.153891	0.215645	0.260997	0.218943	0.150524	undefined	0.199379	0.21738	0.215434	0.141303	0.226504	undefined	0.218436	0.238877	0.179052	0.202719	0.160917	animal
Xelaev18036189m	RPS9	311	335.049	316.298	444.029	429.06	1	0.14711	0.0043548	0.999986	0.0556223	0.293266	0.999923	0.196693	0.218488	0.18879	0.193564	0.202465	animal	0.182912	0.138368	0.219093	0.134833	0.324794	undefined	0.238999	0.201185	0.203909	0.157848	0.198059	extreme animal	0.206755	0.181053	0.219153	0.180776	0.212263	undefined
Xelaev18036222m	RPS19	6807	98.4833	97.6501	117.229	103.56	1	0.0112852	0.565366	0.999986	0.598991	0.999984	0.999923	0.282492	0.240008	0.126721	0.177079	0.173701	undefined	0.224207	0.197673	0.226174	0.160021	0.191924	undefined	0.243656	0.210055	0.185407	0.196102	0.164779	extreme animal	0.256344	0.191076	0.180966	0.181103	0.190511	undefined
Xelaev18036268m		238093	8513.26	8526.51	8896.42	8941.57	1	0.368516	0.56168	0.00705315	0.97393	0.999984	0.999923	0.192955	0.192435	0.203327	0.2073	0.203983	undefined	0.188134	0.19952	0.202277	0.210782	0.199287	undefined	0.201599	0.193829	0.196485	0.199529	0.208558	undefined	0.223153	0.189573	0.184519	0.19593	0.206826	undefined
Xelaev18036372m	MFAP2	74	41.8024	22.164	26.9548	12.4755	1	0.563369	0.0108121	0.999986	0.971278	0.999984	0.999923	0.224274	0.210288	0.240002	0.216385	0.109051	undefined	0.299342	0.229302	0.259703	0.116015	0.0956386	extreme animal	0.257723	0.238852	0.18652	0.140673	0.176232	extreme animal	0.117542	0.224325	0.284758	0.206955	0.16642	undefined
Xelaev18036460m	KMT2B	15970	5464.51	5761.06	5055.62	5075.89	1	0.0459363	0.0598631	0.999986	0.0382745	0.999984	0.999923	0.192108	0.21343	0.214391	0.190512	0.189559	undefined	0.196106	0.206188	0.215224	0.192064	0.190418	undefined	0.175495	0.198458	0.213858	0.21407	0.198118	undefined	0.188193	0.207705	0.203694	0.201386	0.199022	undefined
Xelaev18036499m	SLC35A3	5036	276.012	268.669	257.189	210.812	1	0.66599	0.0319842	0.999986	0.648662	0.999984	0.999923	0.254545	0.205115	0.197135	0.15824	0.184965	extreme animal	0.208796	0.174849	0.232395	0.190903	0.193056	undefined	0.216966	0.220777	0.16211	0.216616	0.183531	undefined	0.207962	0.203876	0.225901	0.153426	0.208835	undefined
Xelaev18036531m		238235	26.112	37.8035	27.7416	611.165	1	0.355017	5.38661e-106	0.999986	0.855942	0.999984	0.999923	0.211823	0.277429	0.241642	0.0612093	0.207897	animal	0.136777	0.224875	0.274987	0.102573	0.260788	undefined	0.286289	0.203666	0.149376	0.199738	0.16093	undefined	0.226367	0.191618	0.183231	0.206269	0.192515	undefined	degraded	uniform degradation
Xelaev18036568m	NDUFA4	6223	758.484	769.732	844.615	825.383	1	0.000134405	0.29246	0.999986	0.49692	0.999984	0.999923	0.227636	0.212346	0.19607	0.179148	0.1848	extreme animal	0.23634	0.199212	0.212647	0.190111	0.16169	extreme animal	0.228337	0.206404	0.197084	0.18517	0.183005	extreme animal	0.23806	0.212371	0.188902	0.190956	0.169712	extreme animal
Xelaev18036639m		238296	249.769	268.877	280.973	238.319	1	1.66606e-07	0.288899	0.999986	0.249478	0.999984	0.302924	0.197733	0.138516	0.137869	0.211212	0.314669	vegetal	0.213005	0.153629	0.191584	0.202164	0.239618	undefined	0.182525	0.176679	0.194359	0.194629	0.251807	undefined	0.198376	0.162267	0.178077	0.201514	0.259766	undefined
Xelaev18036649m	ATRNL1	17786	45.3352	48.1605	38.7614	17.6757	1	0.333598	0.00175878	0.999986	0.99992	0.999984	0.999923	0.310963	0.154158	0.156553	0.112832	0.265494	extreme animal	0.223008	0.19863	0.116757	0.152492	0.309114	undefined	0.246246	0.183935	0.208391	0.156747	0.204681	extreme animal	0.243398	0.197097	0.123917	0.232804	0.202784	undefined
Xelaev18036725m	GAPDH	17694	4768.26	4939.5	5188.29	4742.7	1	0.890411	0.0937043	0.840766	0.910379	0.999984	0.999923	0.18999	0.19844	0.183561	0.210109	0.217901	undefined	0.187378	0.201534	0.218549	0.189447	0.203091	undefined	0.211325	0.192539	0.207287	0.190374	0.198475	extreme animal	0.218745	0.189942	0.19705	0.201558	0.192706	extreme animal
Xelaev18036762m		238351	134.249	146.2	137.094	172.896	0.632994	0.00928271	0.209607	0.999986	0.272753	0.999984	0.228699	0.133522	0.141879	0.134825	0.227306	0.362468	vegetal	0.210583	0.164057	0.14723	0.219234	0.258896	undefined	0.167949	0.183967	0.203721	0.173444	0.270918	undefined	0.228332	0.201238	0.205297	0.173275	0.191859	extreme animal
Xelaev18036797m		238369	14.85	19.2715	11.3466	26.2094	1	0.772735	0.0534297	0.999986	0.99992	0.999984	0.999923	0.0836562	0.135245	0.106934	0.291523	0.382642	vegetal	0.226603	0.154923	0.241046	0.183697	0.19373	undefined	0.205175	0.178385	0.232815	0.250785	0.13284	undefined	0.109797	0.213762	0.195805	0.24093	0.239705	undefined
Xelaev18036912m		238411	4.40175	9.73843	9.11596	20.3417		0.923247	0.0203834	0.999986	0.99992	0.999984		0.198585	0.0917069	0.108765	0.427594	0.17335	vegetal	0.388917	0.210358	0.277681	0.061533	0.0615116	extreme animal	0.207338	0.199181	0.28616	0.121418	0.185903	undefined	0.175792	0.138491	0.246212	0.222459	0.217045	undefined
Xelaev18036927m	TRIM8	8647	2731.65	2949.49	2725.77	2951.38	1	0.0316739	0.0862382	0.999986	0.532476	0.999984	0.999923	0.195959	0.208211	0.203546	0.188078	0.204206	animal	0.178335	0.194748	0.206317	0.21011	0.21049	undefined	0.190194	0.193456	0.208187	0.207043	0.20112	undefined	0.189786	0.193564	0.211098	0.205703	0.19985	undefined
Xelaev18036952m	SLC2A9	15661	632.356	581.793	676.459	750.382	0.00478651	0.000434558	0.0244947	0.419797	0.0775779	0.00528961	0.0409982	0.288128	0.210238	0.192692	0.162292	0.14665	extreme animal	0.274161	0.234013	0.218589	0.15116	0.122077	extreme animal	0.232583	0.185177	0.200211	0.179028	0.203002	extreme animal	0.221767	0.18615	0.170511	0.185865	0.235708	undefined			1.5	late animal	homogeneous very small, small
Xelaev18036968m		238432	25.186	28.9205	63.9165	44.091	1	0.0753149	0.00152786	0.999986	0.835072	0.999984	0.999923	0.158635	0.160019	0.150563	0.143371	0.387413	undefined	0.119055	0.120154	0.143298	0.280655	0.336838	vegetal	0.171024	0.172972	0.19402	0.266169	0.195815	undefined	0.127139	0.176924	0.200537	0.180228	0.315173	undefined
Xelaev18037071m		238479	392.038	356.902	403.12	377.523	1	0.0727642	0.57496	0.999986	0.889459	0.999984	0.999923	0.214512	0.14728	0.206504	0.20504	0.226664	undefined	0.176777	0.192122	0.193513	0.208636	0.228952	undefined	0.225683	0.18539	0.196411	0.19037	0.202146	extreme animal	0.227346	0.165789	0.238005	0.157793	0.211067	undefined
Xelaev18037130m		238504	101.427	119.403	129.151	68.0972	1	0.499654	0.000901407	0.999986	0.99992	0.999984	0.999923	0.177309	0.193797	0.234774	0.1539	0.24022	undefined	0.234192	0.194913	0.235844	0.178435	0.156616	undefined	0.217373	0.196805	0.211717	0.1753	0.198805	extreme animal	0.188987	0.186419	0.268597	0.207467	0.148529	undefined
Xelaev18037308m		238603	8.57914	5.42984	10.8668	21.7581		3.56687e-07	0.0257938	0.437866	0.00747862		0.999923	0.13691	0.525964	0.197665	0	0.139462	animal	0.133824	0.372744	0.12848	0.277688	0.087264	animal	0.187556	0.284317	0.463564	0.020939	0.0436238	undefined	0.079472	0.426598	0.314511	0.145116	0.0343026	animal
Xelaev18037567m	RCN2	8018	720.777	808.869	749.18	607.749	1	0.708255	0.000179447	0.999986	0.99992	0.999984	0.999923	0.211293	0.202367	0.198009	0.170072	0.218259	undefined	0.199402	0.19644	0.199846	0.195002	0.20931	undefined	0.194023	0.205931	0.200429	0.194577	0.205039	animal	0.195278	0.199942	0.228216	0.189347	0.187217	undefined
Xelaev18037587m	RPL22	8761	883.682	833.445	1192.79	1166.37	1	5.14981e-06	0.00031576	0.999986	0.000603939	0.271372	0.00400147	0.280726	0.221086	0.163409	0.149363	0.185416	extreme animal	0.278158	0.204337	0.178406	0.171595	0.167504	extreme animal	0.252349	0.199485	0.189933	0.180599	0.177635	extreme animal	0.210694	0.18619	0.201854	0.200967	0.200294	undefined			1.5	late animal	predefined
Xelaev18037615m		238729	639.29	641.987	596.777	617.549	0.976925	0.0109134	0.739381	0.999986	0.85114	0.0528737	0.422289	0.231496	0.225666	0.228058	0.169025	0.145755	extreme animal	0.281231	0.233363	0.187634	0.168741	0.129031	extreme animal	0.207111	0.21582	0.204043	0.178935	0.19409	animal	0.185435	0.21614	0.196998	0.196672	0.204756	undefined
Xelaev18037653m		4117	2471.96	2644.29	2326.09	2274.66	1	0.00448497	0.0775544	0.999986	0.534413	0.503665	0.999923	0.178352	0.220326	0.219155	0.194874	0.187293	animal	0.169203	0.199847	0.237614	0.206804	0.186531	undefined	0.178868	0.194317	0.213059	0.199617	0.214139	undefined	0.189217	0.203458	0.210935	0.195216	0.201174	undefined
Xelaev18037658m	ATF5	1885	2019.13	1862.14	2027.47	2400.29	1	0.361958	0.000335979	0.999986	0.0116944	0.999984	0.999923	0.203223	0.191779	0.18142	0.204602	0.218976	undefined	0.192936	0.186228	0.199381	0.196626	0.224829	undefined	0.224521	0.195696	0.204216	0.189146	0.186422	extreme animal	0.209281	0.210757	0.199468	0.18701	0.193484	animal
Xelaev18037659m	ATF5	1885	214.013	205.727	235.956	366.329	1	0.0343643	1.74884e-08	0.999986	0.691283	0.999984	0.999923	0.191243	0.203627	0.13303	0.18443	0.28767	undefined	0.180963	0.188059	0.161804	0.183702	0.285471	undefined	0.220023	0.177128	0.177703	0.211302	0.213845	undefined	0.210322	0.18379	0.192013	0.199211	0.214664	undefined
Xelaev18037668m		238752	407.372	393.208	336.539	480.496	1	0.0779894	4.02792e-05	0.999986	0.9352	0.999984	0.999923	0.175508	0.219032	0.204559	0.203214	0.197687	undefined	0.149988	0.193617	0.226923	0.202301	0.227171	undefined	0.189479	0.177315	0.218343	0.215254	0.199609	undefined	0.160614	0.200227	0.216108	0.20324	0.219811	undefined
Xelaev18037717m	RPL28	17700	466.643	427.935	466.024	437.16	1	0.00137579	0.739527	0.999986	0.0262453	0.999984	0.999923	0.24473	0.194593	0.191697	0.189053	0.179927	extreme animal	0.234958	0.200584	0.176561	0.192454	0.195443	undefined	0.255563	0.189647	0.16702	0.200226	0.187544	undefined	0.211195	0.186651	0.210011	0.194645	0.197498	extreme animal
Xelaev18037790m	PRMT1	5039	3392.67	3336.91	3498.4	3293.3	1	3.4542e-07	0.548389	0.0703052	0.230881	0.999984	0.720835	0.222486	0.220124	0.200304	0.185006	0.17208	extreme animal	0.214478	0.215518	0.20657	0.1895	0.173933	animal	0.229477	0.20859	0.194036	0.191453	0.176444	extreme animal	0.225928	0.205803	0.201807	0.183982	0.18248	extreme animal
Xelaev18037792m	TSPAN4	493	21.56	19.2715	17.3403	8.60352	1	0.0969893	0.601396	0.999986	0.0732607	0.999984	0.999923	0.132553	0.197851	0.140231	0.222325	0.307041	vegetal	0.166809	0.269044	0.0662535	0.155039	0.342855	undefined	0.435188	0.119621	0.063308	0.113256	0.268627	undefined	0.288083	0.0836018	0.165455	0.0965374	0.366323	undefined
Xelaev18037815m	TEAD4	2460	515.277	627.104	642.499	731.184	1	0.943203	4.58827e-05	0.999986	0.978348	0.999984	0.999923	0.218437	0.166423	0.185006	0.205767	0.224367	undefined	0.218242	0.170481	0.199583	0.206223	0.205471	undefined	0.189322	0.206722	0.189849	0.211455	0.202652	undefined	0.198193	0.216039	0.205068	0.195876	0.184825	animal
Xelaev18037841m			530.783	343.489	351.267	199.453	1	0.00716855	0.773488	0.00368252	0.00236149	0.116747	1.67934e-15	0.380039	0.15247	0.0714233	0.102965	0.293103	undefined	0.264507	0.109008	0.0842419	0.141046	0.401197	vegetal	0.332493	0.122131	0.123559	0.135968	0.285849	undefined	0.284962	0.169071	0.104214	0.142708	0.299045	undefined			2	polar	homogeneous very small
Xelaev18037853m	SIRT2	2746	337.317	258.399	349.027	292.627	1	0.553943	0.0106646	0.999986	0.879853	0.999984	0.999923	0.201533	0.194347	0.206816	0.203041	0.194263	undefined	0.206578	0.21622	0.206388	0.18476	0.186054	animal	0.223441	0.206826	0.195728	0.191912	0.182093	extreme animal	0.196671	0.208221	0.202594	0.19655	0.195964	animal
Xelaev18037898m	RPS9	5462	452.504	449.838	590.241	494.848	1	0.035784	0.0102955	0.999986	0.122973	0.999984	0.489788	0.266969	0.163783	0.177903	0.157926	0.233419	extreme animal	0.195061	0.162283	0.192587	0.156598	0.293471	undefined	0.237876	0.20632	0.181582	0.174652	0.199571	extreme animal	0.21423	0.203248	0.169212	0.224503	0.188806	undefined
Xelaev18037925m	EPHA8	15311	29.7285	21.6614	28.3413	48.0545	1	0.901365	0.0749935	0.999986	0.762616	0.999984	0.999923	0.158068	0.198519	0.0474687	0.234053	0.361891	vegetal	0.210493	0.202854	0.211215	0.131844	0.243594	undefined	0.20029	0.297423	0.203549	0.158578	0.14016	animal	0.232567	0.167454	0.140482	0.249651	0.209846	undefined
Xelaev18037931m	SLC2A1	17635	52.0548	56.0092	39.7995	4.44129	1	0.0360308	1.72698e-12		0.461848	0.999984	0.710376	0.24646	0.167101	0.0889238	0.121653	0.375862	undefined	0.207853	0.180371	0.118617	0.205327	0.287832	undefined	0.269318	0.109415	0.195848	0.199393	0.226026	undefined	0.301036	0.0821829	0.238656	0.205731	0.172394	extreme animal
Xelaev18037932m		9094	1696.68	1745.46	1617.56	1327.41	1	0.378319	2.03114e-09	0.999986	0.512165	0.999984	0.999923	0.183957	0.205035	0.214422	0.179056	0.217531	undefined	0.195401	0.195217	0.20704	0.211094	0.191249	undefined	0.184111	0.204667	0.215274	0.191219	0.204728	undefined	0.213762	0.185127	0.206114	0.199877	0.19512	extreme animal
Xelaev18038002m		238902	382.795	391.11	322.73	252.468	1	0.881437	0.00850303	0.999986	0.99992	0.999984	0.999923	0.235184	0.206802	0.214904	0.192831	0.150279	extreme animal	0.212079	0.196112	0.198759	0.181775	0.211276	extreme animal	0.208759	0.187039	0.200901	0.201392	0.201908	undefined	0.203495	0.217983	0.201361	0.195309	0.181853	animal
Xelaev18038019m	KMT2B	16824	4878.55	5146.51	4568.87	4366.74	1	0.00843555	0.0473348	0.999986	0.181787	0.999984	0.999923	0.179091	0.204794	0.225537	0.202998	0.18758	undefined	0.183065	0.208046	0.220145	0.210214	0.17853	undefined	0.172484	0.203583	0.212896	0.211616	0.199421	undefined	0.186657	0.197066	0.206925	0.209224	0.200129	undefined
Xelaev18038044m		22378	0	0.413219	0.268307	104.161	1	0.293739	8.61526e-67	0.417963				0	0	0	0	0	undefined	0	0	1	0	0	central	0	1	0	0	0	animal	0.237885	0.18725	0.216178	0.275988	0.0826984	undefined
Xelaev18038083m	*RPL10	5714	1113.33	1033.46	1363.01	1302.33	1	3.18247e-07	0.0174092	0.284185	0.0113896	0.580623	0.277602	0.259954	0.189387	0.161262	0.186683	0.202715	undefined	0.259956	0.173475	0.177017	0.190026	0.199525	undefined	0.260756	0.202755	0.177874	0.178194	0.180421	undefined	0.239455	0.198996	0.193388	0.173711	0.19445	extreme animal			1.5	late animal	predefined
Xelaev18038102m		238949	80.2127	68.703	79.7619	79.8279	0.0027288	2.31197e-05	0.891772	0.999986	0.386667	0.370501	0.000170353	0.0829341	0.0885797	0.0998844	0.188551	0.540051	extreme vegetal	0.133588	0.128459	0.0729272	0.304447	0.360579	vegetal	0.18308	0.163681	0.178729	0.203098	0.271412	undefined	0.224458	0.176064	0.215957	0.128678	0.254844	undefined			1.5	late vegetal	predefined
Xelaev18038116m		3195	252.836	262.706	275.033	236.334	1	0.0487257	0.516537	0.999986	0.396633	0.999984	0.999923	0.243222	0.196758	0.19386	0.171431	0.194729	extreme animal	0.210774	0.211737	0.167891	0.198907	0.210692	undefined	0.206016	0.248485	0.20018	0.17708	0.168238	animal	0.239137	0.225579	0.204383	0.171652	0.159249	extreme animal
Xelaev18038126m	HDAC6	13478	1278.78	1240.27	1128.42	1105.72	1	0.157259	0.0535125	0.999986	0.99992	0.999984	0.999923	0.166637	0.190939	0.210653	0.215804	0.215967	undefined	0.173271	0.17849	0.225158	0.186795	0.236286	undefined	0.190044	0.198232	0.20823	0.200917	0.202577	undefined	0.203991	0.186038	0.194787	0.221147	0.194038	undefined
Xelaev18038154m		17570	172.108	130.647	140.291	135.966	1	0.0663288	0.237344	0.999986	0.761389	0.999984	0.999923	0.226175	0.23108	0.152854	0.163098	0.226794	animal	0.229713	0.19626	0.16997	0.192734	0.211324	undefined	0.243556	0.208675	0.192417	0.16231	0.193041	extreme animal	0.226606	0.195777	0.206996	0.184083	0.186537	extreme animal
Xelaev18038180m	TUBB4B	21208	4948.94	4850.82	5438.87	5102.37	1	0.000711056	0.0776557	0.505715	0.0526623	0.999984	0.999923	0.204998	0.209901	0.189092	0.199235	0.196774	animal	0.228669	0.196305	0.194485	0.182195	0.198345	extreme animal	0.22779	0.199931	0.194536	0.183108	0.194635	extreme animal	0.222076	0.195316	0.195991	0.196705	0.189912	extreme animal
Xelaev18038204m		238979	48.1949	43.5885	72.2248	71.9267	1	0.855522	0.0192124	0.999986	0.966941	0.999984	0.999923	0.303201	0.215961	0.16612	0.10497	0.209748	extreme animal	0.13704	0.283114	0.181701	0.251217	0.146929	animal	0.201067	0.238	0.15636	0.19834	0.206232	undefined	0.13752	0.195751	0.243234	0.193865	0.229631	undefined
Xelaev18038267m		239007	221.883	192.089	150.19	135.405	1	0.995487	0.02618	0.178106	0.99992	0.999984	0.999923	0.172571	0.207539	0.214859	0.239341	0.165689	undefined	0.204248	0.245906	0.151545	0.176029	0.222271	animal	0.185282	0.231271	0.207438	0.186519	0.189489	animal	0.167213	0.104056	0.234226	0.258436	0.236069	undefined
Xelaev18038298m		239013	444.577	463.245	442.928	424.23	2.17107e-07	2.5187e-10	0.822893	0.999986	0.290104	1.11959e-08	5.05974e-09	0.136861	0.115169	0.136838	0.185134	0.425997	vegetal	0.113714	0.132452	0.158893	0.189381	0.40556	vegetal	0.184098	0.17875	0.197887	0.190593	0.248672	undefined	0.191158	0.174958	0.211202	0.206449	0.216233	undefined			2	late vegetal	predefined
Xelaev18038387m			29.2797	29.3047	29.6779	1.23217	0.201377	0.746761	5.62737e-12		0.140811	0.999984	0.999923	0.145738	0.105109	0.21593	0.233181	0.300041	vegetal	0.102461	0.145255	0.0972793	0.351131	0.303873	vegetal	0.219648	0.23567	0.278443	0.175468	0.0907701	undefined	0	0	1	0	0	central
Xelaev18038420m		239074	603.169	573.555	502.489	487.363	1	0.317158	0.0542554	0.999986	0.999771	0.999984	0.999923	0.181212	0.169297	0.233873	0.208646	0.206972	undefined	0.135391	0.20535	0.221053	0.220736	0.21747	undefined	0.187726	0.194586	0.210063	0.207481	0.200143	undefined	0.190749	0.204664	0.191555	0.214837	0.198195	undefined
Xelaev18038530m		239121	584.165	500.094	856.842	821.429	1	1.87037e-07	1.52151e-08	0.999986	0.000116968	0.999984	0.0311213	0.292669	0.218953	0.157386	0.166369	0.164623	undefined	0.266958	0.198428	0.197032	0.159727	0.177854	extreme animal	0.255955	0.229416	0.178387	0.171006	0.165235	extreme animal	0.2074	0.22655	0.197735	0.187259	0.181055	animal	degraded	uniform degradation	1.5	late animal	predefined
Xelaev18038572m	NT5DC2	4686	2000.35	1962.82	1915.73	2335.88	1	0.956476	2.37646e-06	0.999986	0.993595	0.999984	0.999923	0.207445	0.21152	0.195892	0.195783	0.18936	animal	0.197568	0.200296	0.200218	0.193948	0.20797	undefined	0.189752	0.203939	0.202673	0.204233	0.199403	undefined	0.205179	0.201146	0.199118	0.20074	0.193817	extreme animal
Xelaev18038622m		239161	260.749	344.291	363.962	336.276	0.000378428	2.28302e-48	0.365966	4.7527e-21	1.18865e-26	9.51541e-74	1.34492e-54	0.025053	0.0183543	0.0240506	0.1367	0.795842	extreme vegetal	0.023147	0.0155079	0.0247647	0.153747	0.782834	extreme vegetal	0.0708545	0.0742234	0.0705926	0.154387	0.629943	extreme vegetal	0.092737	0.0962501	0.132644	0.190845	0.487523	vegetal			2	early vegetal	same profile
Xelaev18038642m		239169	74.2594	89.7144	103.234	45.4288	1	0.926893	0.00138842	0.999986	0.981123	0.999984	0.999923	0.187279	0.182217	0.25445	0.237657	0.138396	undefined	0.221827	0.214185	0.183986	0.187301	0.192701	undefined	0.200518	0.232875	0.195266	0.170994	0.200347	animal	0.237203	0.210457	0.216723	0.158202	0.177414	extreme animal
Xelaev18038645m	OGT	17387	3280.24	3251.79	3150.12	2786.56	1	0.866973	0.000323283	0.999986	0.99992	0.999984	0.999923	0.195569	0.184978	0.21414	0.203238	0.202074	undefined	0.183807	0.206845	0.198756	0.21483	0.195763	undefined	0.194999	0.199441	0.201147	0.199531	0.204883	undefined	0.200837	0.209019	0.188988	0.203085	0.198071	undefined
Xelaev18038698m		15438	22.5697	29.9862	33.5077	87.3826	1	0.883026	0.000141198	0.999986	0.988005	0.999984	0.999923	0.255979	0.33283	0.151853	0.157138	0.102201	animal	0.0799904	0.213818	0.356372	0.160049	0.18977	central	0.18001	0.246082	0.161926	0.166861	0.24512	undefined	0.174976	0.213482	0.183251	0.22969	0.198602	undefined
Xelaev18038705m		15438	16.7381	12.3361	19.4572	47.906	1	0.507076	0.000255842	0.999986	0.574964	0.999984	0.999923	0.197602	0.314631	0.22891	0.163214	0.0956427	animal	0.100294	0.243589	0.330056	0.167434	0.158627	central	0.266708	0.304733	0.147998	0.126206	0.154356	animal	0.26613	0.158865	0.164188	0.18736	0.223456	undefined
Xelaev18038711m		15438	54.7472	46.7179	70.238	148.533	1	0.832838	2.88942e-06	0.999986	0.910379	0.999984	0.999923	0.215162	0.239742	0.225127	0.181893	0.138077	animal	0.289636	0.208095	0.188268	0.20658	0.107422	extreme animal	0.25502	0.194863	0.191179	0.202131	0.156806	extreme animal	0.202465	0.191076	0.197698	0.177138	0.231623	undefined
Xelaev18038728m		239200	124.268	87.1456	90.7765	62.0661	1	0.839442	0.0477742	0.999986	0.830069	0.607026	0.999923	0.165088	0.225918	0.26618	0.193723	0.149091	undefined	0.145867	0.120279	0.129609	0.146101	0.458144	vegetal	0.210596	0.24429	0.174039	0.156222	0.214853	animal	0.215381	0.208747	0.146996	0.216944	0.211932	undefined
Xelaev18038729m		239201	4789.86	3929.58	3997.74	2545.86	1	0.632475	0.00081137	0.999986	0.877081	0.988103	0.999923	0.168463	0.201085	0.2015	0.213697	0.215255	undefined	0.12606	0.137176	0.204963	0.163194	0.368608	vegetal	0.207448	0.214105	0.198668	0.164147	0.215631	undefined	0.168223	0.201936	0.210127	0.224963	0.19475	undefined	de novo	uniform increase
Xelaev18038730m		3572	1729.03	1662.99	1550.89	3009.32	1	0.48839	3.84853e-05	0.999986	0.922801	0.999984	0.999923	0.178486	0.197661	0.168962	0.207714	0.247177	undefined	0.154008	0.148172	0.190008	0.175915	0.331896	vegetal	0.194757	0.182866	0.202762	0.190102	0.229514	undefined	0.190113	0.203895	0.20426	0.219629	0.182103	undefined	degraded	uniform degradation
Xelaev18038732m		239203	1544.5	1435.2	1545.39	1385.94	1	0.0606163	0.666261	0.999986	0.295812	0.999984	0.999923	0.161994	0.204388	0.169229	0.21447	0.249919	undefined	0.154881	0.154704	0.193343	0.19085	0.306221	undefined	0.198011	0.190619	0.214862	0.17312	0.223389	undefined	0.178749	0.208116	0.194098	0.194797	0.22424	undefined			1.5	late vegetal	homogeneous very small
Xelaev18038733m		239204	508.166	474.834	427.261	159.196	0.424242	0.0694951	8.39958e-19	0.999986	0.76506	0.581096	0.999923	0.131036	0.160181	0.190459	0.246071	0.272254	vegetal	0.104979	0.112024	0.182076	0.187911	0.413009	vegetal	0.180541	0.191411	0.205805	0.185923	0.23632	undefined	0.180887	0.264726	0.211793	0.180978	0.161616	animal	de novo	uniform increase	2	late vegetal	homogeneous very small
Xelaev18038799m		239231	875.62	934.686	830.44	745.616	0.182249	0.763669	0.0339224	0.999986	0.994105	0.0693201	0.999923	0.238717	0.201114	0.209234	0.18409	0.166844	extreme animal	0.234057	0.245459	0.20756	0.158536	0.154388	animal	0.193647	0.196064	0.210962	0.196496	0.202831	undefined	0.190701	0.188325	0.185971	0.20782	0.227183	undefined
Xelaev18038827m		3108	68.3251	62.3573	58.7345	63.5868	1	0.0866548	0.940578	0.999986	0.323149	0.999984	0.999923	0.177656	0.138563	0.185878	0.253106	0.244797	undefined	0.199786	0.294862	0.119003	0.185554	0.200795	animal	0.131141	0.261369	0.206606	0.155179	0.245704	undefined	0.126349	0.205594	0.22068	0.217879	0.229498	undefined
Xelaev18038892m	PGK1	9347	5482.43	4998.15	6140.96	5745.44	1	0.0123836	0.00111737	0.999986	0.0269753	0.999984	0.999923	0.218191	0.201231	0.1888	0.19698	0.194797	undefined	0.214418	0.195133	0.205855	0.187581	0.197013	extreme animal	0.228821	0.19635	0.193893	0.186958	0.193977	extreme animal	0.203541	0.195645	0.200161	0.197116	0.203537	undefined
Xelaev18038943m		239292	8.14943	5.28243	26.9565	38.3185	1	0.310684	7.90506e-06	0.999986	0.568649		0.999923	0.135808	0.151088	0.381689	0.123904	0.207511	central	0.125271	0.417411	0.360807	0.0965102	0	animal	0.102897	0.187505	0.22661	0.203695	0.279293	undefined	0.162775	0.216974	0.256669	0.190585	0.172996	undefined
Xelaev18038991m	RAP2C	21377	1322.3	1355.27	1260.58	1348.44	0.0352498	3.37116e-05	0.376326	0.999986	0.820289	0.259655	0.0540402	0.184948	0.161543	0.177622	0.205505	0.270381	undefined	0.162117	0.182439	0.183118	0.215994	0.256332	undefined	0.198537	0.195728	0.190115	0.201848	0.213772	undefined	0.190237	0.203289	0.199404	0.20844	0.198631	undefined
Xelaev18039099m		239344	1105.51	1077.59	1294.37	1035.17	1	0.681063	2.30051e-07	0.999986	0.920691	0.999984	0.999923	0.202524	0.197576	0.196456	0.20606	0.197383	undefined	0.225024	0.20045	0.192179	0.190676	0.191671	extreme animal	0.215868	0.205578	0.198399	0.185628	0.194527	extreme animal	0.194586	0.199663	0.207097	0.198558	0.200096	undefined
Xelaev18039125m	RPS18	6065	1172.86	1137.97	1226.71	1214.2	1	0.00453318	0.596388	0.999986	0.22723	0.999984	0.999923	0.224466	0.206823	0.19367	0.184212	0.190829	extreme animal	0.229962	0.171361	0.19367	0.167124	0.237882	undefined	0.247475	0.190588	0.199428	0.173699	0.18881	extreme animal	0.221916	0.185313	0.19876	0.198274	0.195737	extreme animal
Xelaev18039250m	WDR62	11943	589.255	539.816	553.191	595.617	0.000149129	0.0612912	0.504205	0.999986	0.923601	0.00927615	0.0913164	0.242622	0.261323	0.198353	0.152436	0.145266	animal	0.311364	0.213395	0.175874	0.154419	0.144948	extreme animal	0.206052	0.183858	0.210941	0.193278	0.205871	undefined	0.199835	0.189815	0.185404	0.208678	0.216268	undefined
Xelaev18039251m		239399	296.235	284.633	284.223	301.348	0.512459	0.0162174	0.892199	0.999986	0.553056	0.427225	0.974743	0.23715	0.228233	0.230875	0.185471	0.11827	extreme animal	0.288929	0.230772	0.145645	0.171164	0.16349	undefined	0.229963	0.181957	0.205729	0.178639	0.203713	extreme animal	0.207366	0.223127	0.211111	0.190382	0.168014	animal
Xelaev18039277m	PPP1R14A	9924	1626.25	1420.44	1734.95	1568.54	1	0.130968	0.00265567	0.999986	0.429875	0.999984	0.999923	0.223626	0.193085	0.19762	0.190429	0.195239	extreme animal	0.209364	0.185452	0.186793	0.193178	0.225213	undefined	0.23053	0.194995	0.186492	0.185542	0.20244	extreme animal	0.189828	0.212174	0.203339	0.194915	0.199743	animal
Xelaev18039387m	ARF6	5062	749.962	731.755	872.517	898.842	1	0.000953225	7.06001e-05	0.999986	0.14535	0.999984	0.999923	0.246015	0.188135	0.19096	0.170919	0.203971	extreme animal	0.227547	0.198435	0.210285	0.176228	0.187504	extreme animal	0.243344	0.202206	0.190263	0.179268	0.184918	extreme animal	0.20531	0.191966	0.191373	0.194286	0.217065	undefined
Xelaev18039536m			13.2148	12.9548	19.4689	40.1133	0.364819	0.982395	0.00346048	0.999986	0.97658	0.999984	0.999923	0.362921	0.0719982	0.0480037	0.126455	0.390623	vegetal	0.308645	0.0499281	0.412545	0.117901	0.110981	undefined	0.129137	0.249343	0.17099	0.224414	0.226116	undefined	0.239871	0.204197	0.215151	0.175657	0.165124	extreme animal
Xelaev18039615m	MIS18BP1	4923	4884.19	4965.29	4514.25	4409.39	1	0.0155664	0.0322588	0.999986	0.353914	0.999984	0.999923	0.187902	0.196786	0.197083	0.224743	0.193486	undefined	0.184716	0.198585	0.198587	0.214223	0.203888	undefined	0.181944	0.209053	0.202558	0.207735	0.198711	undefined	0.196096	0.198989	0.204337	0.205986	0.194592	undefined
Xelaev18039651m	GMFB	17352	391.99	346.548	340.532	342.484	1	0.0753894	0.41312	0.999986	0.903123	0.999984	0.999923	0.233054	0.21799	0.170483	0.176195	0.20228	undefined	0.205536	0.193656	0.205538	0.167581	0.22769	undefined	0.222298	0.207983	0.182424	0.181118	0.206178	extreme animal	0.211471	0.204129	0.193696	0.200063	0.190642	extreme animal
Xelaev18039675m	TRIM9	15739	192.264	260.108	196.952	70.8355	1	0.893476	9.67247e-11	0.999986	0.845201	0.999984	0.999923	0.171128	0.240465	0.217645	0.199125	0.171637	animal	0.179716	0.209621	0.217195	0.199711	0.193758	undefined	0.194765	0.181555	0.19703	0.190002	0.236648	undefined	0.211173	0.200049	0.172939	0.179559	0.236279	undefined	de novo	uniform increase
Xelaev18039713m	CDC42BPB	6244	5054.88	5256.15	4721.5	4547.9	1	0.00224018	0.000284301	0.999986	0.579723	0.999984	0.999923	0.17625	0.195284	0.206194	0.213389	0.208883	undefined	0.180113	0.197982	0.191693	0.213947	0.216264	undefined	0.18164	0.203072	0.200432	0.208834	0.206022	undefined	0.188943	0.208905	0.209262	0.19943	0.19346	undefined
Xelaev18039729m	KLC1	15358	1876.26	1757.51	1654.88	1725.67	1	0.3295	0.0504326	0.999986	0.99992	0.870228	0.999923	0.166481	0.205195	0.2058	0.22107	0.201453	undefined	0.182392	0.185812	0.175378	0.200906	0.255512	undefined	0.199616	0.206178	0.193039	0.197013	0.204154	undefined	0.19584	0.204359	0.196341	0.19873	0.20473	undefined
Xelaev18039754m		239539	198.471	254.062	194.774	251.012	1	0.333063	0.0598834	0.999986	0.99992	0.999984	0.999923	0.157424	0.21158	0.219671	0.249016	0.16231	undefined	0.159339	0.182798	0.267806	0.211951	0.178107	undefined	0.183014	0.187396	0.203557	0.215287	0.210746	undefined	0.15431	0.235712	0.210455	0.20984	0.189683	animal
Xelaev18039764m		239543	416.68	425.405	442.043	454.155	0.577202	0.00126032	0.859724	0.999986	0.323207	0.058583	0.999923	0.171847	0.172309	0.221318	0.211237	0.223289	undefined	0.126897	0.157853	0.199856	0.273219	0.242175	vegetal	0.192121	0.168534	0.213468	0.212587	0.213289	undefined	0.166428	0.209562	0.205952	0.210091	0.207966	undefined
Xelaev18039781m		239549	35.6342	47.6893	65.8797	91.7811	1	0.781854	0.000444581	0.999986	0.992631	0.999984	0.999923	0.139788	0.236231	0.150795	0.310084	0.163103	undefined	0.181573	0.19289	0.319126	0.184381	0.122029	central	0.181816	0.178346	0.213973	0.235106	0.190758	undefined	0.189257	0.178109	0.184751	0.203865	0.244019	undefined
Xelaev18039846m		239568	71.0726	74.9883	64.9512	68.2956	7.32787e-05	1.30605e-47	0.927949	1.14918e-06	1.25838e-20	2.47947e-14	6.49148e-15	0.0195865	0.0701416	0.012873	0.125719	0.77168	extreme vegetal	0.0192646	0.00724296	0.0246604	0.310695	0.638137	extreme vegetal	0.0316013	0.0357888	0.101216	0.194604	0.63679	extreme vegetal	0.0834176	0.0921861	0.119247	0.191368	0.513782	extreme vegetal			2	early vegetal	same profile
Xelaev18039917m		239582	10.897	15.9947	17.3437	38.089	1	0.568333	0.00119467	0.999986	0.999788	0.999984	0.999923	0.524637	0.065876	0.107778	0.0840973	0.217612	extreme animal	0.184417	0.181795	0.123589	0.352206	0.157992	vegetal	0.190508	0.157139	0.205996	0.184858	0.261499	undefined	0.244506	0.160752	0.16479	0.23768	0.192273	undefined
Xelaev18040026m		239615	885.734	848.495	718.308	669.748	1	0.459169	0.000145025	0.999986	0.815305	0.999984	0.999923	0.190098	0.235862	0.182819	0.210515	0.180706	animal	0.197234	0.19057	0.208849	0.187902	0.215445	undefined	0.182639	0.200037	0.209184	0.213423	0.194717	undefined	0.182525	0.202709	0.212372	0.213148	0.189246	undefined
Xelaev18040086m		239633	20.7842	23.0774	27.5245	13.4835	1	0.0711107	0.18923	0.999986	0.936559	0.999984	0.999923	0.233952	0.101995	0.272535	0.231168	0.160351	undefined	0.152816	0.290422	0.242783	0.22203	0.0919487	animal	0.256166	0.223088	0.215661	0.183926	0.121158	extreme animal	0.471808	0.145532	0.175544	0.177993	0.0291229	extreme animal
Xelaev18040111m		239640	40.2794	40.0749	64.4203	58.5306	1	0.97951	0.0642968	0.72763	0.99992	0.999984	0.999923	0.238239	0.195834	0.201901	0.223426	0.1406	extreme animal	0.255015	0.241701	0.203052	0.124338	0.175894	extreme animal	0.213705	0.195456	0.208037	0.16674	0.216062	undefined	0.120443	0.22125	0.0999141	0.284532	0.273861	vegetal
Xelaev18040149m	EIF2S1	10346	2083.72	1944.18	1859.89	1338.92	1	0.913503	1.38486e-15	0.999986	0.994831	0.999984	0.999923	0.197899	0.204266	0.195435	0.21218	0.190219	undefined	0.212794	0.198358	0.192775	0.191024	0.20505	extreme animal	0.195776	0.210279	0.202322	0.197125	0.194498	animal	0.211526	0.194898	0.205248	0.196912	0.191416	extreme animal
Xelaev18040154m	FUT8	1778	856.593	828.73	782.717	632.459	1	0.933705	5.18273e-06	0.999986	0.99992	0.999984	0.999923	0.180244	0.187081	0.206414	0.214753	0.211508	undefined	0.191329	0.203012	0.198144	0.196911	0.210604	undefined	0.190175	0.201788	0.202504	0.195851	0.209681	undefined	0.217991	0.188671	0.207595	0.188996	0.196746	extreme animal
Xelaev18040187m		239683	220.303	207.139	235.934	293.667	1	0.777475	0.00793311	0.999986	0.99992	0.999984	0.999923	0.201648	0.215892	0.178465	0.207022	0.196975	undefined	0.149914	0.209358	0.225106	0.214358	0.201264	undefined	0.199241	0.206022	0.207703	0.202076	0.184958	undefined	0.193409	0.230341	0.195239	0.197823	0.183187	animal
Xelaev18040365m		239824	133.408	117.719	184.737	187.347	1	0.00550713	0.0216158	0.999986	0.161213	0.999984	0.999923	0.255472	0.207324	0.203131	0.17928	0.154794	extreme animal	0.226569	0.217203	0.161369	0.234182	0.160677	undefined	0.249067	0.250543	0.165359	0.178879	0.156152	animal	0.281789	0.189844	0.204625	0.178295	0.145447	extreme animal
Xelaev18040543m		239925	48.541	64.0078	53.7267	28.8143	1	0.682649	0.00592373	0.999986	0.97625	0.999984	0.999923	0.222216	0.120125	0.232293	0.229721	0.195645	undefined	0.325944	0.192209	0.184583	0.120207	0.177057	extreme animal	0.214439	0.252109	0.183418	0.190406	0.159628	animal	0.20723	0.205684	0.13238	0.294002	0.160703	undefined
Xelaev18040563m		239933	55.3632	30.7812	19.2864	1.45257	1	0.0301579	7.43118e-06		0.796487	0.999984	0.00251444	0.495356	0.197748	0.0250761	0.0547129	0.227107	undefined	0.167912	0.162763	0.0620134	0.162642	0.44467	vegetal	0.254976	0.114357	0.091298	0.239647	0.299722	vegetal	0	0	0.234184	0.111481	0.654335	extreme vegetal
Xelaev18040580m		239948	105.885	99.953	110.001	41.9061	0.604818	3.26444e-07	4.79677e-09	0.999986	0.331582	0.000602069	0.017891	0.452031	0.173472	0.178872	0.098398	0.0972277	extreme animal	0.436409	0.28495	0.166688	0.0631278	0.0488254	extreme animal	0.274471	0.244583	0.162661	0.141275	0.17701	extreme animal	0.294955	0.132252	0.258091	0.145105	0.169597	extreme animal			1.5	late animal	homogeneous very small
Xelaev18040598m		239962	256.844	258.486	291.269	345.602	1	0.71219	0.00217786	0.999986	0.847292	0.999984	0.999923	0.215752	0.159616	0.186239	0.21618	0.222213	undefined	0.189511	0.180932	0.179612	0.198006	0.251939	undefined	0.229617	0.184559	0.200604	0.173219	0.212002	extreme animal	0.186684	0.206801	0.185984	0.213324	0.207208	undefined
Xelaev18040604m	BTNL9	23461	196.94	130.766	215.897	117.839	1	0.00172789	4.0717e-07	0.999986	0.261059	0.999984	0.380861	0.329508	0.185171	0.163495	0.154877	0.16695	extreme animal	0.296597	0.179014	0.183995	0.178901	0.161494	extreme animal	0.256164	0.184925	0.173867	0.209468	0.175576	undefined	0.203767	0.214668	0.198204	0.165486	0.217874	undefined
Xelaev18040608m	BTNL8	23489	195.518	178.539	191.017	561.293	1	0.3419	1.08534e-46	0.999986	0.95717	0.999984	0.999923	0.244727	0.187403	0.193168	0.227671	0.147031	extreme animal	0.263815	0.1973	0.16144	0.233905	0.14354	extreme animal	0.201108	0.2077	0.166763	0.219582	0.204847	undefined	0.210838	0.201111	0.195477	0.185551	0.207022	extreme animal	degraded	uniform degradation
Xelaev18040677m		23415	15.4014	10.4465	12.5542	28.843	1	0.954051	0.0498398	0.999986	0.985512	0.999984	0.999923	0.248138	0.20079	0.193384	0.275692	0.0819952	undefined	0.156879	0.0435609	0.170686	0.195403	0.433471	vegetal	0.0991494	0.227582	0.271655	0.172349	0.229264	undefined	0.17578	0.220142	0.187994	0.209842	0.206242	undefined
Xelaev18040685m		240003	20.3736	17.058	19.6497	47.7999	1	0.58308	0.00262358	0.999986	0.941429	0.999984	0.999923	0.113111	0.407988	0.177022	0.186939	0.11494	animal	0.289138	0.208712	0.304243	0.156849	0.0410571	undefined	0.292269	0.221155	0.2035	0.125834	0.157242	extreme animal	0.229994	0.166626	0.166155	0.289988	0.147237	undefined
Xelaev18040824m		240076	929.706	939.166	954.211	767.793	1	0.0563986	0.00328064	0.999986	0.388777	0.999984	0.999923	0.246613	0.198837	0.188804	0.198737	0.167009	extreme animal	0.230222	0.200363	0.18729	0.1744	0.207726	extreme animal	0.200674	0.217464	0.197138	0.209973	0.174751	animal	0.228986	0.193021	0.199501	0.199474	0.179017	extreme animal
Xelaev18040848m			0	0	0	26.4049		0.978963	5.36537e-15	0.999986				0	0	0	0	0	undefined	0	0	0	0	0	undefined	0	0	0	0	0	undefined	0.13588	0.118034	0.240241	0.329253	0.176593	vegetal
Xelaev18040855m	S100A13	20930	33.5693	27.7702	32.8818	55.3767	1	0.704191	0.0985046	0.999986	0.779129	0.999984	0.999923	0.163237	0.279881	0.150673	0.23671	0.169499	undefined	0.252318	0.0891188	0.232432	0.0732759	0.352855	undefined	0.217095	0.15836	0.292784	0.160085	0.171675	undefined	0.270307	0.22216	0.195097	0.182743	0.129693	extreme animal
Xelaev18040876m		240105	10.8874	4.04277	4.8626	48.7892	1	0.899912	5.17821e-12	0.999986			0.999923	0.0958071	0.507781	0.147005	0.249407	0	animal	0.666451	0.146246	0	0.101441	0.0858608	undefined	0.238811	0.119273	0.296852	0.166061	0.179003	undefined	0.253261	0.157789	0.147223	0.181348	0.260379	undefined
Xelaev18040880m		240107	16.2798	14.8735	39.1798	25.2795	1	2.81338e-36	0.0160167	4.48888e-05	1.33731e-36	0.999984	1.85358e-05	0.0371533	0.0141342	0	0.0149074	0.933805	extreme vegetal	0	0.0185478	0	0.253376	0.728076	extreme vegetal	0.0248525	0	0.0261361	0.0746289	0.874382	extreme vegetal	0.0821094	0.0826821	0.0150657	0.079588	0.740555	extreme vegetal
Xelaev18040893m		11238	1415.56	1444.21	1304.28	862.796	1	0.0240956	5.49155e-21	0.999986	0.214102	0.999984	0.999923	0.162379	0.219837	0.20594	0.212478	0.199366	undefined	0.196355	0.201505	0.198135	0.20069	0.203315	undefined	0.175374	0.214509	0.217829	0.197133	0.195154	undefined	0.186999	0.196061	0.188306	0.233979	0.194655	undefined	de novo	uniform increase	1.5	late vegetal	predefined
Xelaev18040894m		240113	131.155	152.13	130.297	95.1083	1	0.169647	0.013327	0.999986	0.119426	0.999984	0.999923	0.187778	0.159526	0.276059	0.215398	0.161238	undefined	0.15767	0.206071	0.205385	0.2294	0.201475	undefined	0.121735	0.233972	0.217019	0.228042	0.199232	undefined	0.2163	0.214797	0.143492	0.211032	0.214378	undefined
Xelaev18040913m		240124	14.0742	7.76175	24.5383	30.9875	1	0.324597	0.00793785	0.999986	0.937863	0.999984	0.999923	0.0260063	0.0991736	0.306493	0.341311	0.227016	vegetal	0.246757	0.221724	0.0773829	0.401577	0.0525587	undefined	0.143515	0.16717	0.318135	0.156576	0.214605	central	0.146507	0.254006	0.196917	0.216176	0.186394	undefined
Xelaev18040944m		240140	133.005	142.657	133.327	51.9018	1	1.57416e-07	5.54264e-08	0.999986	0.00018841	0.999984	0.980234	0.186014	0.11665	0.170814	0.22303	0.303493	vegetal	0.149788	0.148198	0.165904	0.17485	0.36126	vegetal	0.167808	0.191588	0.1432	0.175918	0.321486	undefined	0.199062	0.144108	0.14558	0.206573	0.304677	vegetal
Xelaev18040976m	*RPL10	5714	750.226	581.367	783.327	545.415	1	0.000881459	0.00249734	0.999986	0.00480607	0.999984	0.999923	0.234937	0.219693	0.165478	0.203437	0.176455	undefined	0.256256	0.187555	0.199823	0.195845	0.160522	extreme animal	0.246825	0.227171	0.178036	0.177646	0.170322	extreme animal	0.229915	0.203342	0.198992	0.186182	0.181569	extreme animal	de novo	uniform increase
Xelaev18040991m	CCDC120	240158	2752.6	2872.03	2616.26	1889.51	0.723267	0.336423	7.69492e-20	0.999986	0.798595	0.339707	0.999923	0.208576	0.224715	0.199111	0.17539	0.192208	animal	0.238406	0.203583	0.212946	0.17261	0.172456	extreme animal	0.19349	0.204319	0.213302	0.201235	0.187654	undefined	0.216071	0.188753	0.187219	0.200677	0.207281	undefined	de novo	uniform increase
Xelaev18041070m		240185	8.58865	13.6338	10.1407	30.5167	1	0.681826	0.0162659	0.999986	0.885704	0.999984		0.218059	0.0402802	0.252089	0.299592	0.189979	undefined	0.181212	0.17572	0.307333	0.247112	0.0886234	central	0.0851886	0.251425	0.20947	0.314497	0.139419	undefined	0.177947	0.2594	0.196137	0.197559	0.168957	animal
Xelaev18041177m	CDC42BPB	240221	3626.56	3625	3129.99	3260.87	1	0.120632	0.000485193	0.999986	0.922757	0.999984	0.374831	0.174581	0.182917	0.215979	0.228045	0.198477	undefined	0.194387	0.202561	0.20241	0.205795	0.194847	undefined	0.186429	0.196033	0.198175	0.20964	0.209722	undefined	0.190431	0.204848	0.207944	0.203527	0.19325	undefined
Xelaev18041209m	TRIM9	15739	247.236	253.03	250.094	87.6213	1	0.842862	2.16941e-25	0.999986	0.95586	0.999984	0.999923	0.202418	0.182729	0.216455	0.207191	0.191207	undefined	0.207678	0.200962	0.195415	0.194051	0.201893	extreme animal	0.204964	0.21415	0.176946	0.210495	0.193446	undefined	0.211577	0.217248	0.137051	0.25674	0.177383	undefined	de novo	uniform increase
Xelaev18041216m		240235	656.069	620.173	637.277	673.626	1	0.190021	0.678071	0.999986	0.0721089	0.999984	0.999923	0.232183	0.1725	0.198704	0.20828	0.188334	extreme animal	0.184031	0.211442	0.205787	0.193627	0.205113	animal	0.188758	0.200377	0.173057	0.20669	0.231117	undefined	0.194854	0.205001	0.190026	0.190392	0.219726	undefined
Xelaev18041233m	ARF6	5062	954.696	879.723	800.336	1184.44	1	0.670716	3.32605e-14	0.999986	0.97658	0.999984	0.999923	0.186756	0.205589	0.226132	0.20823	0.173293	undefined	0.186489	0.201268	0.212628	0.19058	0.209036	undefined	0.196336	0.20662	0.213637	0.197062	0.186344	undefined	0.191322	0.192476	0.18811	0.208879	0.219214	undefined
Xelaev18041247m		240245	1343.25	1430.93	1255.35	1549.87	1	0.270823	1.84306e-06	0.999986	0.896151	0.999984	0.999923	0.20121	0.208411	0.20673	0.209882	0.173766	undefined	0.20241	0.202043	0.186522	0.210574	0.198451	undefined	0.187567	0.2063	0.208861	0.209782	0.18749	undefined	0.202759	0.203998	0.193024	0.209353	0.190866	undefined
Xelaev18041306m	TMEM251	5783	311.553	315.706	310.036	459.432	1	0.416573	4.32335e-07	0.999986	0.974817	0.999984	0.999923	0.214482	0.204139	0.154011	0.175934	0.251433	undefined	0.205501	0.199838	0.16138	0.190659	0.242621	undefined	0.213912	0.208408	0.179865	0.202836	0.194979	undefined	0.219093	0.186101	0.226411	0.17442	0.193975	undefined
Xelaev18041338m		240277	3.29894	4.16118	3.64232	28.7822		0.182719	2.06245e-06	0.999986				0.159073	0.411601	0.429326	0	0	undefined	0.239429	0.131004	0.505474	0.124092	0	central	0.0940126	0.555901	0.190799	0.0287632	0.130524	animal	0.192031	0.307156	0.195918	0.139358	0.165538	animal
Xelaev18041353m		240283	15.5231	28.036	70.3987	113.221	1	0.6461	1.33824e-17	0.999986	0.751245	0.999984	0.999923	0.14709	0.163638	0.38905	0.113296	0.186926	central	0.194318	0.246927	0.123219	0.205828	0.229708	undefined	0.256754	0.195798	0.17655	0.199355	0.171543	extreme animal	0.248093	0.194323	0.218588	0.157348	0.181649	extreme animal
Xelaev18041434m	TUBB4B	21208	3049.61	3110.14	3347.76	2889.98	1	0.000122662	0.112145	0.0115299	0.185634	0.999984	0.999923	0.20935	0.213378	0.180577	0.188731	0.207964	animal	0.238779	0.188725	0.195641	0.183242	0.193614	extreme animal	0.233087	0.201412	0.18667	0.182463	0.196368	extreme animal	0.245292	0.190428	0.187585	0.184195	0.1925	extreme animal
Xelaev18041472m		240325	759.26	864.978	808.036	720.668	1	0.662913	0.0559716	0.999986	0.99992	0.999984	0.999923	0.193546	0.190591	0.231744	0.1716	0.212519	undefined	0.197298	0.203012	0.234829	0.194015	0.170847	undefined	0.203023	0.193011	0.199762	0.198464	0.20574	undefined	0.179894	0.201304	0.194651	0.200059	0.224092	undefined
Xelaev18041485m	GLUL	17550	7184.66	7297.44	6930.52	6650.52	0.525248	0.889138	0.0609367	0.999986	0.981123	0.999984	0.999923	0.183928	0.195441	0.207223	0.194592	0.218815	undefined	0.193858	0.193017	0.195452	0.212952	0.204721	undefined	0.196484	0.198894	0.196914	0.208284	0.199423	undefined	0.216046	0.20183	0.196894	0.193595	0.191636	extreme animal
[truncated: 11,026 more rows]

## Sheet: Table S3
Supplementary table 3: List of genes that show asymetrical distribution during oocyte maturation in Acipenser ruthenus
[truncated: 22,815 more rows]

## Sheet: Table S4
Supplementary table 4: List of known vegetal genes in Xenopus laevis and their corresponding localization during oocyte maturation in Xenopus laevis and Acipenser ruthenus
[truncated: 51 more rows]

[truncated: 5 more sheets: Table S5, Table S6, Table S7, Table S8, Table S9]
